# Supplementary material for: Altered theta rhythm and hippocampal-cortical interactions underlie working memory deficits in a hyperglycemia risk factor model of Alzheimer’s disease
Source: Commun Biol. 2021 Sep 3;4:1036. doi: 10.1038/s42003-021-02558-4 (PMC8417282; doi:10.1038/s42003-021-02558-4)
Supplement: Supplementary file 3 — Supplementary Data 1 [file 42003_2021_2558_MOESM3_ESM.xlsx]

## Sheet: Figure 1
1A										1B						1F							1G
																							Control	STZ
											Control	STZ					>20	<20s					50.4649	50.4049	2.63914	2.73429
	STZ1	STZ2	STZ3	STZ4	STZ5	C1	C2	C3		1	0	0	0	0		Control	0.76676	0.738728	0.0396563	0.0278895			65.0093	57.9176	3.07423	2.2861
1st Inj. D1	180	170	139	149	152	152	132	140		2	0.00566555	0.00425156	0.0123812	0.0157827		STZ	0.869576	0.701249	0.0349702	0.0177272			69.4036	63.3426	3.25349	2.60136
Final Inj. D15	183	219	178	184	222	133	161	163		3	0.0565571	0.0638827	0.00660234	0.0166927									69.4033	62.8237	2.8817	2.53634
Surgery D27±6.5	222	176	181	200	238	134	159	169		4	0.0932372	0.0100919	0.0124477	0.0164704									68.0113	62.4695	2.52306	2.77462
1st Recording Session D43±6.5	374	306	319.333	295	496	135.667	157	132		5	0.0843579	0.0509578	0.00597308	0.0331045									67.4881	60.4191	2.4123	2.46691
										6	0.0962392	0.0707213	0.00978759	0.0293798									64.1534	59.3149	2.22564	2.16474
										7	0.120297	0.0570425	0.0312651	0.030776									59.8108	54.5404	1.77479	2.14894
										8	0.12151	0.0838577	0.0258113	0.038438									48.55	46.4172	2.71587	2.06737
																							38.1156	38.4941	2.64182	2.23152
									1B individual data points														35.7432	31.9858	1.81216	1.71579
								1	0	0	0	0	0	0	0	0							48.6337	41.8905	1.76439	1.86773
								2	-0.00580645	0.000681818	0.0110375	0.0586907	0.00699301	-0.0100446	-0.0191398	-0.0100446							50.38	49.1865	2.13522	2.47281
								3	0.0658065	0.0870455	-0.00220751	0.0902935	0.0769231	0.0642857	0.064086	0.0642857							51.8469	50.9431	2.43021	2.3589
								4	0.0260215	0.0234091	-0.11479	0.0422122	0.011655	0.0665179	0.0819355	0.0665179							52.5681	53.6317	2.04225	2.46707
								5	0.0273118	0.0881818	-0.0596026	0.136343	0.0638695	0.0758929	0.0812903	0.0758929							56.9601	52.0182	2.70444	2.42425
								6	0.0275269	0.0863636	-0.0353201	0.128668	0.0403263	0.106027	0.0864516	0.106027							53.91	52.7685	2.08871	2.39196
								7	0.0660215	0.0665909	-0.0198675	0.142212	0.0606061	0.151562	0.0890323	0.151562							57.3015	53.9284	2.06941	2.05312
								8	0.0333333	0.0275		0.157788	0.0918415	0.147321	0.0956989	0.147321							53.6877	48.974	2.20524	1.99427
																							50.5191	45.865	2.11767	2.24648
																							42.8538	37.4325	2.75523	2.07199
																							34.1556	28.43	1.82879	1.72462
																							19.2884	15.2921	1.7288	1.2322
																							7.05913	6.14505	0.721793	0.354447

## Sheet: Figure 2
2A
2.98958	5.31066	3.27125	2.1548	1.7107	1.49416	1.56045	2.14435	2.90886	2.8344	1.8126	0.857008	0.415076	0.243599	0.168384	0.149775	0.162725	0.173149	0.144587	0.0742362	-0.00170521	-0.0538733	-0.0836664	-0.0991025	-0.102407	-0.0985548	-0.100515	-0.113087	-0.129923	-0.14789	-0.163029	-0.173477	-0.186351	-0.202626	-0.215176	-0.223316	-0.235256	-0.252829	-0.268747	-0.283784	-0.303181	-0.318504	-0.324562	-0.328864	-0.336449	-0.344761	-0.350975	-0.357075	-0.363117	-0.368471
1.67816	3.15609	2.02544	1.45325	1.26363	1.27142	1.71334	3.00859	4.56744	4.60003	2.90363	1.2509	0.48753	0.219793	0.108031	0.0702873	0.0811597	0.0960923	0.0728745	0.0138268	-0.046068	-0.087764	-0.115378	-0.133617	-0.14213	-0.145181	-0.151625	-0.16262	-0.175182	-0.189708	-0.204662	-0.215817	-0.222793	-0.229664	-0.24019	-0.251451	-0.259588	-0.267084	-0.277832	-0.288894	-0.29764	-0.306103	-0.314495	-0.32221	-0.329551	-0.336668	-0.343795	-0.350824	-0.358215	-0.365991
1.46881	3.25006	2.80517	2.28271	1.91368	1.98576	2.87866	4.14122	4.18927	2.72835	1.26253	0.573677	0.342978	0.281098	0.312703	0.354523	0.303577	0.16143	0.0179163	-0.0713158	-0.117452	-0.14425	-0.160513	-0.174703	-0.191908	-0.211893	-0.233123	-0.251881	-0.267309	-0.280664	-0.293495	-0.306463	-0.317378	-0.326083	-0.334117	-0.341472	-0.349273	-0.357637	-0.364243	-0.368933	-0.373918	-0.379624	-0.384691	-0.387847	-0.389834	-0.392168	-0.394584	-0.39669	-0.398595	-0.400606
1.11827	2.1338	1.25732	0.900273	0.887498	1.07906	1.77478	3.34931	5.04398	5.02901	3.19525	1.39715	0.54393	0.243242	0.124288	0.0864975	0.0965582	0.115501	0.101417	0.0439019	-0.0255179	-0.0757031	-0.104645	-0.122959	-0.13711	-0.148945	-0.160574	-0.172793	-0.184387	-0.194256	-0.202464	-0.20987	-0.215689	-0.220977	-0.228307	-0.237112	-0.246317	-0.256158	-0.267336	-0.278743	-0.288722	-0.296629	-0.303952	-0.312064	-0.319929	-0.327564	-0.335358	-0.342368	-0.348314	-0.353564
1.03593	1.92414	1.01836	0.577445	0.501966	0.634609	1.3107	3.19112	5.42114	5.4379	3.17687	1.19348	0.414769	0.188801	0.11379	0.117759	0.172497	0.210596	0.162703	0.0482881	-0.0566448	-0.120598	-0.15576	-0.17301	-0.179313	-0.182925	-0.191274	-0.20647	-0.223618	-0.236648	-0.244899	-0.250695	-0.255643	-0.260382	-0.265234	-0.27045	-0.276479	-0.283624	-0.290611	-0.295697	-0.299727	-0.304388	-0.309713	-0.315261	-0.320735	-0.32539	-0.329423	-0.333279	-0.336655	-0.339569
0.653368	1.71838	1.52729	1.3824	1.30163	1.40914	2.05008	3.52057	4.98185	4.71681	2.84392	1.19959	0.489734	0.26625	0.210935	0.25778	0.378281	0.485848	0.467198	0.317809	0.150473	0.0416877	-0.0137774	-0.0376837	-0.0451652	-0.0457104	-0.0496412	-0.0696989	-0.10342	-0.137072	-0.164957	-0.188089	-0.206263	-0.220916	-0.235395	-0.249429	-0.262367	-0.27691	-0.293146	-0.307972	-0.320608	-0.33167	-0.341235	-0.35035	-0.359962	-0.369929	-0.379256	-0.386454	-0.392203	-0.398126
0.6228	1.87578	1.94432	1.91064	1.75052	1.67408	2.01162	3.14732	4.55974	4.5374	2.85883	1.26885	0.570063	0.340486	0.260555	0.262513	0.31416	0.356017	0.32706	0.236571	0.149978	0.100035	0.0792245	0.0755658	0.082497	0.0965773	0.103248	0.0839073	0.0404337	-0.0109581	-0.0573791	-0.093128	-0.117385	-0.134994	-0.151544	-0.170012	-0.192543	-0.219884	-0.249319	-0.274066	-0.292432	-0.309294	-0.325756	-0.340563	-0.354189	-0.366792	-0.377285	-0.386675	-0.396859	-0.407303
0.597179	1.56292	1.32264	1.21403	1.14613	1.17662	1.61216	2.90039	4.66122	5.13981	3.62204	1.70626	0.67194	0.319332	0.212461	0.20758	0.278593	0.391891	0.466814	0.425	0.284327	0.13893	0.0466751	0.002121	-0.0141235	-0.0133203	-0.00565981	-0.0034417	-0.0179664	-0.0515424	-0.094124	-0.13287	-0.16284	-0.184927	-0.20104	-0.213291	-0.224541	-0.239433	-0.259948	-0.281456	-0.299848	-0.315365	-0.328854	-0.340551	-0.351511	-0.362102	-0.371372	-0.379912	-0.387879	-0.394797
0.536065	1.53852	1.4305	1.41424	1.41135	1.52316	2.01452	3.24681	4.73595	4.82934	3.2143	1.53018	0.698057	0.395624	0.26779	0.218382	0.219545	0.225405	0.196522	0.136836	0.0796271	0.0427766	0.0217163	0.0110818	0.00789489	0.00474221	-0.0045424	-0.0191568	-0.0352383	-0.0517012	-0.0729096	-0.0968996	-0.11349	-0.125053	-0.140868	-0.161508	-0.18439	-0.205935	-0.223663	-0.240073	-0.25606	-0.269774	-0.283317	-0.29874	-0.311217	-0.319179	-0.32788	-0.337671	-0.346809	-0.357491
0.472198	1.49951	1.49351	1.70412	1.9649	2.35965	3.21784	4.29183	4.44326	3.26964	1.87959	1.08133	0.699303	0.481369	0.378552	0.363424	0.360213	0.319488	0.260992	0.220086	0.200955	0.195558	0.192462	0.174572	0.142874	0.108397	0.0741792	0.0435467	0.0142868	-0.0123324	-0.0336946	-0.0544606	-0.071671	-0.0828135	-0.0940648	-0.110686	-0.135042	-0.164024	-0.192403	-0.216883	-0.238269	-0.259238	-0.27751	-0.293045	-0.311334	-0.332538	-0.351631	-0.365975	-0.378851	-0.392444
0.260716	1.39537	1.86825	2.2384	2.43438	2.71374	3.33078	4.08553	4.0994	2.99873	1.71291	0.980379	0.655714	0.497586	0.431972	0.419555	0.407118	0.346081	0.24622	0.156615	0.101157	0.0749012	0.0631588	0.0535536	0.0406372	0.0214994	-0.00620087	-0.0347255	-0.0555828	-0.0721236	-0.0866865	-0.0943879	-0.0967589	-0.100996	-0.107535	-0.116915	-0.133585	-0.152812	-0.169191	-0.184223	-0.19849	-0.21349	-0.2311	-0.249516	-0.267749	-0.285072	-0.301668	-0.318328	-0.332941	-0.344788
0.171524	1.13779	1.42337	1.84423	2.17804	2.53523	3.2866	4.16986	4.12295	2.96447	1.74989	1.07368	0.754387	0.593946	0.539921	0.542984	0.533902	0.485641	0.426315	0.388882	0.37978	0.386692	0.388865	0.368301	0.324876	0.271285	0.220342	0.181481	0.148558	0.110484	0.0788095	0.0583734	0.0363855	0.0104453	-0.0165718	-0.0456134	-0.0765104	-0.105372	-0.134401	-0.170943	-0.207736	-0.23552	-0.259958	-0.283519	-0.304185	-0.321995	-0.337236	-0.352958	-0.370568	-0.38762
-0.0614013	0.84588	1.40899	1.95209	2.32432	2.70756	3.46595	4.28656	4.05105	2.70069	1.44298	0.837481	0.616414	0.543808	0.537448	0.554522	0.549898	0.497246	0.438726	0.424188	0.442237	0.461768	0.464452	0.441132	0.393773	0.33037	0.265709	0.2115	0.166031	0.123973	0.0867659	0.0574923	0.0344525	0.011299	-0.0157988	-0.0436632	-0.0747292	-0.110022	-0.144788	-0.175345	-0.200036	-0.222751	-0.244483	-0.262745	-0.280552	-0.299653	-0.320174	-0.341768	-0.360756	-0.37753
-0.163374	0.543528	1.07006	1.61655	2.05436	2.58834	3.60275	4.6305	4.33524	2.78409	1.44372	0.848135	0.627196	0.56385	0.605325	0.655981	0.624982	0.523357	0.425697	0.37042	0.345178	0.332853	0.317139	0.288657	0.25249	0.211605	0.170126	0.133453	0.0998521	0.0673013	0.0376033	0.0117778	-0.00808482	-0.0273325	-0.0514619	-0.0758889	-0.100881	-0.129281	-0.158948	-0.186536	-0.212192	-0.238745	-0.265186	-0.288269	-0.306577	-0.32127	-0.336105	-0.351527	-0.366351	-0.381219
-0.249148	0.198946	0.561539	0.992149	1.46411	2.26491	3.768	5.19138	4.80695	2.87591	1.31489	0.693875	0.51757	0.516756	0.624877	0.724602	0.672588	0.49603	0.334496	0.251219	0.221896	0.200784	0.178487	0.159837	0.133192	0.0981061	0.0633933	0.0304449	6.72796e-05	-0.0283385	-0.0586496	-0.0908644	-0.122717	-0.149511	-0.170405	-0.19068	-0.212918	-0.233844	-0.250984	-0.266595	-0.283864	-0.299672	-0.310463	-0.319331	-0.328287	-0.336731	-0.344078	-0.349794	-0.356251	-0.365377
-0.258561	0.10411	0.334349	0.626412	0.954738	1.54185	2.88034	4.7834	5.46826	3.93591	1.87842	0.807329	0.481415	0.40056	0.442251	0.569241	0.647563	0.572024	0.400878	0.255208	0.181764	0.161102	0.164475	0.167825	0.159358	0.139855	0.102776	0.0556527	0.019586	-0.00382718	-0.0247436	-0.0442238	-0.0625485	-0.0867758	-0.119656	-0.154054	-0.184999	-0.209622	-0.228406	-0.246998	-0.265678	-0.282602	-0.297731	-0.309118	-0.317041	-0.324563	-0.333211	-0.342533	-0.35201	-0.360414
-0.290867	0.0615457	0.330715	0.660907	0.999126	1.56976	2.95341	4.92023	5.4669	3.73139	1.68581	0.730112	0.46332	0.415409	0.50578	0.666847	0.722867	0.588911	0.379323	0.232297	0.176556	0.176538	0.193772	0.201194	0.186504	0.155674	0.116278	0.071596	0.0292005	0.000655205	-0.0186193	-0.0412411	-0.0672693	-0.0962969	-0.129545	-0.162506	-0.191898	-0.215983	-0.234233	-0.251072	-0.268893	-0.28495	-0.298504	-0.308516	-0.316171	-0.325449	-0.33686	-0.347973	-0.356886	-0.363888
-0.301173	0.0981436	0.405956	0.783176	1.18217	1.8563	3.31742	5.05774	5.13251	3.25866	1.47234	0.731435	0.534766	0.526453	0.649502	0.796829	0.782058	0.591133	0.397632	0.301761	0.273965	0.2755	0.289435	0.290926	0.262968	0.212809	0.150997	0.0903542	0.045144	0.0154839	-0.0097124	-0.0401553	-0.0752735	-0.108522	-0.140022	-0.171019	-0.199429	-0.222654	-0.242405	-0.260904	-0.276631	-0.29008	-0.30163	-0.311152	-0.322401	-0.334308	-0.342651	-0.348623	-0.355057	-0.363793
-0.335895	0.116303	0.426899	0.793738	1.15141	1.59163	2.56527	4.24802	5.2245	4.12883	2.17337	1.00499	0.601721	0.475669	0.48559	0.619346	0.769026	0.769041	0.607861	0.423721	0.303719	0.251192	0.251599	0.281471	0.309798	0.314245	0.286102	0.235684	0.181989	0.134798	0.102537	0.0833075	0.0633859	0.0370047	0.00366458	-0.0350571	-0.0799108	-0.127022	-0.168461	-0.202211	-0.231058	-0.255801	-0.273141	-0.286429	-0.302392	-0.321122	-0.338807	-0.351806	-0.360501	-0.366031
1.6394	3.11402	1.96709	1.35288	1.16354	1.2188	1.76365	3.09473	4.50369	4.4381	2.85815	1.32414	0.587336	0.333354	0.26855	0.321726	0.452946	0.56712	0.537266	0.349882	0.131037	-0.0203731	-0.101654	-0.142095	-0.16314	-0.175387	-0.185127	-0.199028	-0.219253	-0.241674	-0.260457	-0.274295	-0.285855	-0.295751	-0.303911	-0.312098	-0.320681	-0.32884	-0.338199	-0.347479	-0.354657	-0.361899	-0.369378	-0.375221	-0.380054	-0.385626	-0.392092	-0.397659	-0.401435	-0.404587
0.770847	1.69884	1.17954	0.993083	1.01763	1.2543	2.1064	3.81861	5.22098	4.62936	2.64616	1.13867	0.538957	0.358607	0.342643	0.442498	0.589298	0.646392	0.523917	0.293167	0.0924306	-0.0247824	-0.0819926	-0.107142	-0.117417	-0.125284	-0.13778	-0.158232	-0.185218	-0.211449	-0.231277	-0.244624	-0.254683	-0.263771	-0.27319	-0.284382	-0.296045	-0.305646	-0.313935	-0.321932	-0.329779	-0.337276	-0.343998	-0.350072	-0.356616	-0.36376	-0.369844	-0.374487	-0.378843	-0.383485
0.543501	1.13111	0.514889	0.291512	0.340302	0.626456	1.49199	3.27552	5.19273	5.37203	3.55882	1.61152	0.635369	0.31578	0.244775	0.303634	0.453234	0.605991	0.626825	0.467136	0.227519	0.037468	-0.0674853	-0.115729	-0.13387	-0.137768	-0.139378	-0.148187	-0.167566	-0.193829	-0.218435	-0.235917	-0.24761	-0.256442	-0.263916	-0.271348	-0.280006	-0.289254	-0.298022	-0.306251	-0.313688	-0.320248	-0.325804	-0.330414	-0.334761	-0.338999	-0.343003	-0.347536	-0.352335	-0.356266
0.450307	1.48681	1.57198	1.6221	1.57931	1.61537	2.15444	3.54008	4.8708	4.4684	2.64593	1.18633	0.604514	0.433028	0.403081	0.471127	0.601644	0.680154	0.594001	0.38786	0.20329	0.102974	0.0599951	0.0414118	0.0321775	0.0190007	-0.00874404	-0.05443	-0.108361	-0.152009	-0.183047	-0.208901	-0.231617	-0.250427	-0.266228	-0.281748	-0.29801	-0.314332	-0.32939	-0.341589	-0.35113	-0.359647	-0.367357	-0.374578	-0.381953	-0.388717	-0.394679	-0.40078	-0.406441	-0.410849
0.30761	0.864385	0.494685	0.432987	0.529544	0.763799	1.47165	3.06397	4.95605	5.30035	3.58987	1.63106	0.662635	0.377884	0.334642	0.439573	0.680717	0.950214	1.03878	0.837512	0.497859	0.225588	0.0709522	-0.00496886	-0.0324507	-0.0271303	-0.0156757	-0.0280192	-0.0687176	-0.121161	-0.165676	-0.19197	-0.206149	-0.21994	-0.23362	-0.241985	-0.2484	-0.260325	-0.279181	-0.300069	-0.318009	-0.332099	-0.343183	-0.351619	-0.358774	-0.365994	-0.372081	-0.377716	-0.384655	-0.391551
-0.0891738	0.449527	0.739988	0.996896	1.17484	1.50393	2.5486	4.43916	5.5013	4.28428	2.22795	1.04661	0.625389	0.464597	0.431553	0.483535	0.503446	0.400989	0.235296	0.107316	0.0383683	0.00395825	-0.0131015	-0.0235265	-0.0385716	-0.0629122	-0.0943571	-0.12646	-0.152725	-0.172346	-0.188955	-0.203074	-0.21581	-0.229841	-0.244785	-0.259299	-0.272644	-0.283956	-0.293488	-0.301568	-0.308687	-0.314871	-0.320604	-0.326751	-0.332703	-0.337624	-0.342377	-0.347216	-0.352007	-0.35664
-0.0904389	0.25982	0.354465	0.471874	0.588068	0.825741	1.65355	3.63097	5.66876	5.34047	2.99746	1.16962	0.504266	0.316167	0.283321	0.362147	0.506689	0.575004	0.451863	0.227119	0.055172	-0.0326329	-0.0759688	-0.100581	-0.11436	-0.125892	-0.144876	-0.17133	-0.197939	-0.219424	-0.235714	-0.248279	-0.257123	-0.264204	-0.271632	-0.278849	-0.285549	-0.292469	-0.298952	-0.304292	-0.308942	-0.312877	-0.316937	-0.321668	-0.32576	-0.328932	-0.331987	-0.335053	-0.338147	-0.341212
-0.143535	0.331579	0.617674	0.931018	1.24805	1.8478	3.20624	4.8963	5.16856	3.57562	1.83708	0.983124	0.679489	0.58532	0.626682	0.699204	0.647967	0.465536	0.278142	0.161085	0.104491	0.0768051	0.0560997	0.0327501	0.00393523	-0.0288473	-0.0610579	-0.0894474	-0.115526	-0.139427	-0.160228	-0.180227	-0.201447	-0.222362	-0.240631	-0.256226	-0.27117	-0.284979	-0.295759	-0.30474	-0.313778	-0.322263	-0.330146	-0.337375	-0.343741	-0.35016	-0.357109	-0.364289	-0.370781	-0.37633
-0.145769	0.317382	0.585921	0.888603	1.20864	1.80914	3.18939	4.94834	5.24164	3.58083	1.7852	0.922523	0.631837	0.55311	0.601577	0.676451	0.62709	0.444048	0.260176	0.151946	0.0964961	0.0629842	0.0399183	0.0184518	-0.00719473	-0.0379233	-0.0698385	-0.0975121	-0.119201	-0.136099	-0.150544	-0.166261	-0.184855	-0.204188	-0.222889	-0.239859	-0.25389	-0.265545	-0.276952	-0.288017	-0.298377	-0.308148	-0.317591	-0.326895	-0.335283	-0.342361	-0.349238	-0.356136	-0.362384	-0.368246
-0.153786	0.294738	0.554391	0.831059	1.09278	1.55375	2.72802	4.5831	5.44672	4.1478	2.15945	1.02667	0.626415	0.492763	0.486663	0.560397	0.592109	0.482694	0.294668	0.146426	0.0675625	0.0298539	0.00727602	-0.0117772	-0.0330651	-0.0582279	-0.0824791	-0.104237	-0.125008	-0.143071	-0.158695	-0.173612	-0.187353	-0.200818	-0.21532	-0.229764	-0.244028	-0.257527	-0.270077	-0.28223	-0.293417	-0.302564	-0.310041	-0.316924	-0.32468	-0.332756	-0.339936	-0.346837	-0.353192	-0.358695
-0.195766	-0.00810565	0.0511985	0.125773	0.217246	0.437983	1.26778	3.4192	5.81006	5.63135	3.12391	1.13631	0.433901	0.253844	0.240425	0.356499	0.536764	0.596443	0.429829	0.175254	-0.000314653	-0.0832738	-0.120849	-0.139802	-0.151454	-0.162717	-0.179154	-0.200161	-0.220371	-0.235489	-0.245153	-0.251711	-0.256425	-0.260143	-0.264311	-0.269226	-0.274081	-0.277802	-0.280577	-0.283362	-0.285932	-0.288164	-0.290661	-0.293551	-0.296079	-0.297859	-0.299338	-0.301007	-0.303042	-0.30509
-0.205797	0.0328626	0.15509	0.30318	0.44953	0.677644	1.40332	3.28341	5.52841	5.60669	3.36625	1.36124	0.564018	0.331172	0.2746	0.336063	0.485974	0.586583	0.49584	0.272762	0.081785	-0.0201966	-0.0674731	-0.090497	-0.101634	-0.109967	-0.126857	-0.155741	-0.186883	-0.211179	-0.228179	-0.24094	-0.250284	-0.257011	-0.263494	-0.270005	-0.275825	-0.282003	-0.288457	-0.294474	-0.299855	-0.304294	-0.308094	-0.311504	-0.314758	-0.31864	-0.322754	-0.326277	-0.329195	-0.331855
-0.215126	0.00974026	0.099587	0.219537	0.359953	0.637494	1.41892	3.217	5.36652	5.58368	3.49468	1.44207	0.567921	0.320782	0.278336	0.373613	0.591267	0.786312	0.746488	0.480045	0.199735	0.0305369	-0.0459618	-0.0747556	-0.0812204	-0.0815402	-0.0916961	-0.118781	-0.155393	-0.191039	-0.219776	-0.239954	-0.25242	-0.261137	-0.269413	-0.277838	-0.285836	-0.293216	-0.300237	-0.306441	-0.311638	-0.316406	-0.320672	-0.324343	-0.327874	-0.331515	-0.334935	-0.338156	-0.34126	-0.343856
-0.218008	0.045752	0.194632	0.361433	0.51223	0.750652	1.46833	3.21543	5.33465	5.56414	3.52656	1.51206	0.642193	0.38133	0.317091	0.370996	0.510165	0.623018	0.56752	0.357864	0.143264	0.00988556	-0.053719	-0.0821372	-0.094606	-0.102759	-0.116833	-0.139928	-0.168469	-0.195168	-0.216148	-0.232389	-0.244656	-0.253498	-0.259241	-0.264284	-0.271278	-0.279984	-0.287536	-0.293494	-0.299455	-0.305331	-0.31096	-0.316606	-0.32162	-0.325666	-0.32951	-0.333466	-0.33682	-0.339993
-0.222726	0.169546	0.414518	0.663884	0.897431	1.33761	2.54212	4.5458	5.57445	4.26958	2.17253	0.98978	0.597404	0.487816	0.526126	0.6503	0.697538	0.565907	0.345829	0.172746	0.082785	0.0468327	0.0306771	0.0187015	0.00452134	-0.0179718	-0.047129	-0.0737544	-0.0951628	-0.113705	-0.128492	-0.137879	-0.146565	-0.159631	-0.177142	-0.196635	-0.214959	-0.230127	-0.243521	-0.255889	-0.267126	-0.279282	-0.291433	-0.301327	-0.310068	-0.318616	-0.327489	-0.335526	-0.342061	-0.348942
-0.28188	-0.0773992	0.0439567	0.198547	0.392582	0.778998	1.78901	3.73509	5.51779	5.17752	3.06293	1.31021	0.596581	0.400028	0.409631	0.547794	0.72627	0.793102	0.657655	0.40916	0.193093	0.0642749	0.00300994	-0.0240213	-0.0383313	-0.0514707	-0.0733068	-0.10801	-0.14656	-0.178118	-0.202125	-0.220793	-0.233178	-0.242251	-0.253008	-0.264669	-0.274602	-0.283564	-0.292639	-0.300758	-0.307047	-0.312114	-0.31677	-0.321564	-0.326438	-0.33123	-0.335994	-0.33987	-0.342676	-0.344783
2B
	Δ			θ
Control	0.673691	1.40741		2.9527	2.47619
STZ	0.128543	0.142495		0.0783484	0.0992326
2C
Control	3.62066	0.352141
STZ	2.10199	0.202565
2D
Delta	Theta		Delta	Theta
1.27994	2.62191		0.944798	3.02395
1.57932	2.52533		1.19801	2.94809
1.8431	2.47516		1.77462	2.64755
1.12061	2.90243		1.40172	2.75896
0.906408	2.8583		1.04247	2.10994
1.12146	2.59484		1.00002	2.10756
1.17567	2.38189		0.89814	2.28423
1.16541	2.37195		0.930827	2.22513
1.11159	2.53277		0.898224	2.30314
0.948919	2.50363		1.42105	1.99402
0.842955	2.9592		1.54687	1.94082
0.97178	2.84325		1.58565	2.0377
0.799172	2.95419		1.65298	2.13865
0.839914	2.94146		1.88502	2.0374
0.686687	2.99725		2.08894	2.06635
0.743467	2.84053		1.87086	2.35579
			1.55386	2.59225
			1.68976	2.40791
			1.59184	2.69542
2E			2F			2G
Control	STZ		Control	STZ		Control	STZ
0	0		0	0		0	0
0	0		0	0		0	0
0	0		0	0		0	0
0	0		0	0		0	0
0	0		0	0		0	0
0	0		0	0		0	0
0	0		0	0		0	0
0	0		0	0		0	0
0	0		0	0		0	0
0	0		0	0		0	0
0	0		0	0		0	0
0.0625	0		0	0		0	0
0.0625	0		0	0		0	0
0.0625	0		0	0		0	0
0.0625	0		0	0		0	0
0.0625	0		0	0		0	0
0.0625	0.0526316		0	0		0	0
0.0625	0.0526316		0	0		0	0
0.0625	0.0526316		0	0		0	0
0.125	0.105263		0	0		0	0
0.1875	0.105263		0	0		0	0
0.1875	0.105263		0	0		0	0
0.1875	0.105263		0	0		0	0
0.1875	0.105263		0	0		0	0
0.3125	0.105263		0	0		0	0
0.4375	0.105263		0	0		0	0
0.5	0.105263		0	0		0	0
0.5625	0.157895		0	0		0	0
0.625	0.263158		0	0		0	0
0.6875	0.263158		0	0		0	0
0.75	0.263158		0	0		0	0
0.75	0.263158		0	0		0	0
0.75	0.263158		0	0		0	0
0.8125	0.263158		0	0		0	0
0.8125	0.263158		0	0		0	0
0.8125	0.315789		0	0		0	0
0.875	0.368421		0	0		0	0
0.875	0.368421		0	0		0	0
0.9375	0.368421		0	0		0	0
0.9375	0.421053		0	0		0	0
0.9375	0.473684		0	0		0	0
1	0.526316		0	0		0	0
1	0.526316		0	0		0	0
1	0.578947		0	0		0	0
1	0.578947		0	0		0	0
1	0.578947		0	0		0	0
1	0.631579		0	0		0	0
1	0.631579		0	0		0	0
1	0.631579		0	0		0	0
1	0.684211		0	0.0526316		0	0
1	0.736842		0	0.0526316		0	0
1	0.736842		0	0.0526316		0	0
1	0.842105		0	0.0526316		0	0
1	0.842105		0	0.0526316		0	0
1	0.842105		0	0.0526316		0	0
1	0.842105		0	0.0526316		0	0
1	0.894737		0.0625	0.0526316		0	0
1	0.894737		0.0625	0.0526316		0	0
1	0.894737		0.125	0.105263		0	0
1	1		0.125	0.105263		0	0
1	1		0.125	0.105263		0	0
1	1		0.125	0.105263		0	0
1	1		0.125	0.105263		0	0
1	1		0.1875	0.105263		0	0
1	1		0.1875	0.105263		0	0
1	1		0.1875	0.105263		0	0
1	1		0.1875	0.105263		0	0.0526316
1	1		0.25	0.105263		0	0.0526316
1	1		0.3125	0.157895		0	0.0526316
1	1		0.3125	0.157895		0	0.0526316
1	1		0.3125	0.157895		0	0.105263
1	1		0.3125	0.210526		0	0.105263
1	1		0.3125	0.210526		0	0.105263
1	1		0.3125	0.210526		0	0.105263
1	1		0.3125	0.263158		0	0.105263
1	1		0.3125	0.421053		0	0.157895
1	1		0.3125	0.473684		0	0.315789
1	1		0.3125	0.526316		0	0.368421
1	1		0.4375	0.578947		0	0.368421
1	1		0.4375	0.578947		0	0.421053
1	1		0.5	0.578947		0	0.421053
1	1		0.5	0.631579		0.0625	0.421053
1	1		0.5	0.631579		0.0625	0.473684
1	1		0.5	0.684211		0.0625	0.473684
1	1		0.5	0.684211		0.125	0.526316
1	1		0.5	0.684211		0.125	0.526316
1	1		0.5	0.684211		0.125	0.526316
1	1		0.5625	0.684211		0.1875	0.526316
1	1		0.5625	0.684211		0.1875	0.526316
1	1		0.5625	0.684211		0.1875	0.526316
1	1		0.5625	0.736842		0.1875	0.578947
1	1		0.625	0.736842		0.3125	0.684211
1	1		0.625	0.789474		0.3125	0.736842
1	1		0.625	0.789474		0.375	0.789474
1	1		0.6875	0.842105		0.4375	0.842105
1	1		0.875	0.842105		0.5	0.894737
1	1		0.875	0.842105		0.5625	0.947368
1	1		0.875	0.842105		0.625	0.947368
1	1		0.875	0.842105		0.8125	0.947368
1	1		0.875	0.842105		0.8125	0.947368
1	1		0.875	0.894737		0.8125	0.947368
1	1		0.875	0.894737		0.8125	0.947368
1	1		0.875	0.894737		0.8125	0.947368
1	1		0.875	0.947368		0.8125	0.947368
1	1		0.9375	0.947368		0.8125	0.947368
1	1		0.9375	0.947368		0.8125	1
1	1		1	0.947368		0.8125	1
1	1		1	0.947368		0.875	1
1	1		1	0.947368		0.875	1
1	1		1	0.947368		0.875	1
1	1		1	1		0.875	1
1	1		1	1		0.875	1
1	1		1	1		0.9375	1
1	1		1	1		1	1
1	1		1	1		1	1
1	1		1	1		1	1
1	1		1	1		1	1
1	1		1	1		1	1
1	1		1	1		1	1
1	1		1	1		1	1
1	1		1	1		1	1
2H
4.53454	4.31866	3.38436	2.52729	2.12744	1.93411	1.87249	1.89384	1.86982	1.64471	1.2564	0.890586	0.648502	0.495013	0.38788	0.313885	0.261501	0.221271	0.19094	0.171811	0.15412	0.123825	0.0819999	0.0474421	0.0185345	-0.00963285	-0.0369873	-0.0547611	-0.0693159	-0.0844717	-0.0968372	-0.106108	-0.116954	-0.127333	-0.13684	-0.146669	-0.160033	-0.175093	-0.188438	-0.200739	-0.21286	-0.222696	-0.231337	-0.239057	-0.242174	-0.23425	-0.211318	-0.180361	-0.166338	-0.184659
3.5556	3.70756	3.40265	2.93855	2.5561	2.24355	2.09968	2.15204	2.1908	1.96742	1.50261	1.05081	0.752731	0.566186	0.447701	0.374919	0.327197	0.283659	0.240221	0.20295	0.171476	0.132428	0.0870514	0.0471962	0.0215753	0.00259919	-0.0204948	-0.0504872	-0.0805164	-0.101132	-0.115704	-0.127205	-0.137247	-0.149435	-0.162787	-0.173338	-0.183086	-0.195827	-0.207432	-0.218991	-0.2324	-0.246356	-0.258809	-0.270981	-0.281582	-0.284528	-0.278882	-0.274205	-0.279801	-0.297414
2.83004	3.17517	3.21314	2.99279	2.68986	2.37419	2.22356	2.31967	2.45382	2.28147	1.76055	1.17929	0.784997	0.569691	0.433075	0.336045	0.276119	0.241045	0.212509	0.189106	0.172258	0.145882	0.102129	0.062096	0.0370879	0.019027	0.00570467	-0.00331973	-0.011305	-0.0186184	-0.0260206	-0.0356513	-0.0446912	-0.0473749	-0.045605	-0.0454044	-0.0503252	-0.0572364	-0.0675643	-0.0860913	-0.11178	-0.138859	-0.16203	-0.185857	-0.210647	-0.233409	-0.250957	-0.263799	-0.277937	-0.287276
2.68585	3.00459	3.0385	2.81519	2.54381	2.44903	2.68828	3.01655	2.91956	2.30001	1.54485	1.01832	0.73703	0.58708	0.522477	0.493495	0.446615	0.362295	0.267024	0.191876	0.137503	0.095734	0.0616409	0.0276211	-0.00230884	-0.0282005	-0.0480379	-0.0729164	-0.100424	-0.125373	-0.153783	-0.18383	-0.20916	-0.229047	-0.247431	-0.267421	-0.287575	-0.30402	-0.317497	-0.330363	-0.34432	-0.357484	-0.367257	-0.372377	-0.375187	-0.380344	-0.387365	-0.392308	-0.397875	-0.404293
2.55839	2.84026	2.84263	2.6648	2.48998	2.34708	2.33359	2.47995	2.59372	2.40073	1.89144	1.35149	0.987189	0.778882	0.653143	0.559576	0.482051	0.414815	0.354617	0.302826	0.260951	0.219972	0.181436	0.149212	0.120665	0.0894379	0.0579904	0.028672	0.00374107	-0.0178095	-0.0359471	-0.0540482	-0.0707779	-0.084966	-0.0984472	-0.112514	-0.126589	-0.139778	-0.154022	-0.169475	-0.181789	-0.18785	-0.183436	-0.163274	-0.111704	0.000503903	0.153034	0.253164	0.223876	0.096196
2.38213	2.83094	3.0708	3.00511	2.77081	2.49916	2.37742	2.49655	2.62214	2.38516	1.78678	1.18073	0.800875	0.589525	0.452953	0.362064	0.314287	0.287336	0.258326	0.235575	0.218789	0.193399	0.150895	0.110344	0.0862398	0.0700936	0.0596655	0.0481382	0.0299943	0.00823526	-0.00913645	-0.0161563	-0.0182332	-0.0237853	-0.032555	-0.038973	-0.0450721	-0.0590834	-0.0809914	-0.106931	-0.130692	-0.152691	-0.173992	-0.197284	-0.220213	-0.239895	-0.254036	-0.264019	-0.27439	-0.284819
2.36142	2.79025	3.02162	2.97676	2.78968	2.56125	2.44835	2.53471	2.61742	2.35604	1.76354	1.15842	0.765699	0.553476	0.432752	0.355906	0.316584	0.301295	0.285736	0.264133	0.247259	0.221641	0.175031	0.131923	0.10655	0.0897157	0.0766546	0.0573868	0.0379056	0.0277421	0.0214553	0.0164436	0.0152676	0.0090617	-0.00239061	-0.0114355	-0.0237455	-0.0442907	-0.0674145	-0.0877107	-0.110618	-0.138984	-0.170695	-0.200245	-0.221344	-0.237697	-0.260328	-0.279845	-0.292325	-0.302714
2.03926	2.22655	2.21851	2.22488	2.3195	2.39707	2.55022	2.81813	2.9938	2.77163	2.16843	1.54426	1.12652	0.880772	0.727881	0.623476	0.559354	0.523255	0.494442	0.466348	0.432659	0.383906	0.313638	0.256406	0.223867	0.19753	0.168757	0.142261	0.113874	0.0851055	0.0629355	0.0497062	0.0377792	0.0241472	0.00691556	-0.00851671	-0.0250474	-0.0394424	-0.0546194	-0.0755607	-0.104502	-0.131946	-0.150293	-0.164794	-0.182318	-0.198755	-0.21305	-0.224563	-0.236065	-0.249152
2.00732	2.32694	2.50394	2.55199	2.51651	2.50526	2.65316	2.90033	2.92579	2.55347	1.95052	1.41976	1.05339	0.809694	0.665043	0.582429	0.52234	0.469795	0.422271	0.392614	0.378794	0.360538	0.32423	0.279966	0.234911	0.189929	0.145646	0.108154	0.0735599	0.042678	0.0160511	-0.00297656	-0.0169038	-0.0338379	-0.0484021	-0.0583822	-0.0767175	-0.102806	-0.128021	-0.150176	-0.172521	-0.193065	-0.210579	-0.225256	-0.244894	-0.268295	-0.287668	-0.301733	-0.314533	-0.33008
1.80572	2.19997	2.49995	2.62316	2.66633	2.75303	2.92399	3.1032	3.01744	2.54655	1.88291	1.33063	0.980761	0.761848	0.629306	0.543581	0.480116	0.419062	0.349501	0.280592	0.228837	0.189113	0.156128	0.121119	0.0898162	0.061354	0.0297744	-0.000290053	-0.0206139	-0.0393598	-0.0595626	-0.0756716	-0.0879589	-0.0972668	-0.107822	-0.122306	-0.138379	-0.156283	-0.17506	-0.196314	-0.216186	-0.233133	-0.251568	-0.271178	-0.285398	-0.294737	-0.30794	-0.324676	-0.339079	-0.347583
1.7612	2.01766	2.10764	2.17465	2.34355	2.52428	2.76849	3.03848	3.05315	2.63251	1.95233	1.39116	1.07209	0.878227	0.742451	0.651934	0.591591	0.55063	0.517302	0.500151	0.491827	0.451393	0.374103	0.306273	0.258451	0.219801	0.184574	0.149115	0.114346	0.086953	0.0617514	0.0424018	0.0257347	0.0148168	0.00646534	-0.00912352	-0.0306157	-0.0467036	-0.0598726	-0.0787141	-0.101639	-0.124282	-0.146512	-0.163639	-0.176804	-0.190107	-0.205846	-0.22281	-0.233865	-0.240966
1.71433	2.0536	2.31837	2.48279	2.52862	2.53001	2.66491	2.91338	2.94287	2.57898	2.01064	1.51291	1.15141	0.902132	0.759731	0.684028	0.623241	0.564701	0.512649	0.477153	0.457664	0.430128	0.392178	0.338902	0.282783	0.230673	0.186645	0.14894	0.108428	0.0706199	0.0470054	0.0285157	0.00624509	-0.0179963	-0.0438709	-0.0606011	-0.0745678	-0.0911882	-0.113153	-0.142505	-0.170562	-0.191852	-0.210859	-0.232491	-0.252635	-0.271528	-0.286955	-0.298313	-0.310388	-0.32376
1.0124	1.4595	1.94902	2.2774	2.45952	2.59013	2.84424	3.19939	3.27535	2.87414	2.19365	1.60509	1.22161	0.966938	0.803136	0.720093	0.676635	0.622275	0.562212	0.52082	0.492588	0.460958	0.417307	0.361194	0.295622	0.227941	0.162817	0.105898	0.0590675	0.0200195	-0.0165523	-0.0463254	-0.0658023	-0.0770479	-0.0925136	-0.116647	-0.14219	-0.16333	-0.181387	-0.19822	-0.215457	-0.233792	-0.253765	-0.274014	-0.290593	-0.30426	-0.321367	-0.338969	-0.355547	-0.367516
0.90194	1.3721	1.91622	2.3289	2.55451	2.67746	2.8893	3.19396	3.24276	2.78841	2.05907	1.48576	1.16721	0.967314	0.818397	0.704523	0.625216	0.564441	0.505054	0.444039	0.391304	0.349016	0.313727	0.288007	0.261533	0.23016	0.201638	0.173218	0.139196	0.10671	0.0815599	0.0542404	0.0286446	0.00966007	-0.00731837	-0.0310547	-0.0595771	-0.0865177	-0.113501	-0.136769	-0.157196	-0.169853	-0.183131	-0.206518	-0.232152	-0.247682	-0.259859	-0.273392	-0.285768	-0.297462
0.900812	1.30751	1.75812	2.09513	2.35311	2.62415	3.01334	3.41521	3.45417	2.99178	2.27991	1.65644	1.23789	0.97887	0.836206	0.752175	0.675794	0.593895	0.50988	0.434508	0.376156	0.324421	0.2734	0.222346	0.172532	0.124712	0.0791097	0.0388924	0.00422623	-0.0282834	-0.0571527	-0.0800168	-0.0946653	-0.10899	-0.126539	-0.142882	-0.156534	-0.171517	-0.190885	-0.211092	-0.233562	-0.256497	-0.277011	-0.291507	-0.301769	-0.31479	-0.332467	-0.348309	-0.356926	-0.362759
0.826075	1.29523	1.85939	2.29945	2.5323	2.65243	2.84779	3.09628	3.0658	2.60636	1.99527	1.55244	1.29216	1.12147	0.997253	0.901676	0.810178	0.727955	0.6565	0.598436	0.542708	0.491877	0.450318	0.407685	0.36573	0.324104	0.272302	0.219602	0.17445	0.138503	0.106663	0.07645	0.0434322	0.0106035	-0.0168586	-0.0404871	-0.0675118	-0.0936198	-0.118117	-0.144854	-0.170546	-0.193851	-0.216513	-0.238639	-0.25738	-0.271423	-0.286903	-0.304858	-0.322182	-0.333986
0.76846	1.23894	1.81892	2.26327	2.48588	2.60371	2.8721	3.23513	3.23962	2.71488	2.02007	1.5186	1.21609	1.01474	0.884484	0.802725	0.732026	0.662638	0.603114	0.549259	0.498138	0.457454	0.432699	0.400914	0.351568	0.301655	0.261218	0.227734	0.187338	0.145359	0.114952	0.0839059	0.0506979	0.0157966	-0.0200505	-0.0546173	-0.0779665	-0.0972419	-0.121555	-0.144237	-0.162569	-0.182175	-0.206612	-0.228368	-0.245763	-0.259031	-0.27048	-0.283807	-0.297775	-0.307012
0.730874	1.21567	1.81166	2.27201	2.51669	2.66632	2.94152	3.24576	3.13321	2.54733	1.89599	1.4743	1.22671	1.04641	0.9143	0.828954	0.763943	0.703881	0.647367	0.598048	0.556474	0.519588	0.476635	0.429147	0.377285	0.326195	0.280538	0.233946	0.191303	0.154885	0.121258	0.0861509	0.0479446	0.0188568	-0.00403649	-0.0307243	-0.0602927	-0.0872445	-0.113613	-0.139982	-0.162556	-0.183795	-0.203807	-0.218325	-0.229953	-0.241037	-0.254623	-0.269487	-0.28503	-0.299298
0.654461	1.16126	1.8	2.30837	2.60312	2.80147	3.1212	3.40375	3.2425	2.63674	1.94317	1.42357	1.10111	0.904518	0.784573	0.709564	0.648208	0.593176	0.53789	0.486052	0.443926	0.399665	0.357118	0.319979	0.281223	0.239464	0.202524	0.174526	0.150891	0.121524	0.0850873	0.0535663	0.0285546	0.00229184	-0.0254363	-0.0540355	-0.0839133	-0.113171	-0.137479	-0.158593	-0.171106	-0.181928	-0.202734	-0.226455	-0.243118	-0.256536	-0.269535	-0.281248	-0.289597	-0.299767
2.1833	2.53451	2.72746	2.764	2.73704	2.69475	2.71049	2.74813	2.63417	2.2628	1.75498	1.32434	1.04775	0.861513	0.725624	0.63157	0.564337	0.509554	0.451329	0.399427	0.357033	0.30181	0.234248	0.177777	0.137821	0.104473	0.0688206	0.0318747	-0.00586283	-0.0390783	-0.0665044	-0.0878526	-0.104083	-0.12024	-0.139181	-0.158738	-0.176467	-0.194455	-0.21303	-0.22672	-0.238063	-0.252136	-0.268328	-0.283331	-0.296684	-0.308065	-0.319222	-0.33045	-0.341126	-0.349172
1.80353	2.16956	2.40494	2.54594	2.64203	2.65677	2.6674	2.66595	2.54277	2.22295	1.77877	1.37018	1.09053	0.908268	0.775423	0.680993	0.622708	0.593271	0.572622	0.54614	0.50772	0.437757	0.357049	0.29868	0.264855	0.243938	0.225959	0.2057	0.183815	0.154773	0.122667	0.0973395	0.0797722	0.0680517	0.0555684	0.0379884	0.0162355	-0.0069823	-0.0332984	-0.0612758	-0.0866354	-0.107967	-0.131626	-0.153326	-0.170745	-0.184336	-0.201287	-0.219488	-0.231453	-0.24009
1.61911	2.04669	2.40786	2.62606	2.72113	2.73151	2.76133	2.79829	2.68669	2.31955	1.81549	1.37888	1.09504	0.908379	0.775381	0.682135	0.616092	0.564642	0.518722	0.467181	0.417782	0.368348	0.309531	0.257437	0.21709	0.188236	0.163833	0.138023	0.111825	0.0871968	0.0623186	0.0394773	0.0222312	0.00536962	-0.0133257	-0.0270017	-0.0440165	-0.0646728	-0.0859022	-0.105222	-0.120418	-0.140155	-0.166324	-0.188539	-0.199566	-0.209524	-0.224278	-0.238757	-0.251337	-0.262104
1.43453	1.83986	2.1821	2.41077	2.57688	2.65722	2.73957	2.83845	2.81066	2.49933	1.97485	1.47595	1.13306	0.939155	0.821359	0.729456	0.644416	0.582204	0.527712	0.470408	0.41351	0.356401	0.289709	0.223716	0.172313	0.154611	0.163402	0.170806	0.15694	0.119563	0.086565	0.0746489	0.0784346	0.0678221	0.0439702	0.0304971	0.0208061	0.0068282	-0.00859711	-0.0327855	-0.0617407	-0.0820791	-0.101401	-0.128515	-0.154344	-0.172888	-0.190705	-0.216052	-0.231094	-0.228229
1.22163	1.64895	2.10297	2.45031	2.64918	2.75323	2.92442	3.0922	2.98627	2.57771	2.08268	1.65697	1.32093	1.04866	0.843526	0.70478	0.608748	0.533424	0.468462	0.420015	0.383536	0.348802	0.308588	0.265761	0.226578	0.179574	0.132511	0.0916277	0.0608029	0.0348226	0.00846494	-0.0133297	-0.0369747	-0.0661402	-0.0937743	-0.11862	-0.14115	-0.165053	-0.188372	-0.203862	-0.216416	-0.230395	-0.248304	-0.265342	-0.283022	-0.301384	-0.317651	-0.331509	-0.345037	-0.358388
1.21076	1.72749	2.23887	2.55702	2.68327	2.70161	2.76037	2.85997	2.77239	2.35214	1.78191	1.3408	1.08346	0.922593	0.806503	0.717948	0.65795	0.605245	0.551947	0.50415	0.467051	0.428534	0.384106	0.340387	0.30491	0.273947	0.242347	0.210405	0.178137	0.139694	0.112559	0.100332	0.0923713	0.0777142	0.0580758	0.0376243	0.0190834	-0.0017375	-0.0265038	-0.0513895	-0.0712739	-0.0862545	-0.102369	-0.12079	-0.140036	-0.158444	-0.176293	-0.188113	-0.197199	-0.206605
1.14103	1.65407	2.22674	2.59452	2.74189	2.77866	2.823	2.87341	2.76959	2.44155	2.01782	1.63669	1.34037	1.11478	0.94445	0.816974	0.709007	0.62187	0.557659	0.513056	0.475032	0.429864	0.381166	0.330174	0.27729	0.228118	0.18352	0.143422	0.102176	0.0625798	0.0265091	-0.00461966	-0.030541	-0.0588059	-0.0881643	-0.110203	-0.134351	-0.15885	-0.181394	-0.20162	-0.21767	-0.230953	-0.247564	-0.265538	-0.281536	-0.295908	-0.313196	-0.329669	-0.344288	-0.358079
1.13508	1.57592	2.03132	2.3339	2.48336	2.57495	2.7598	3.05794	3.23873	2.96882	2.26167	1.57021	1.14518	0.902507	0.750203	0.665737	0.621467	0.59682	0.552276	0.471013	0.39227	0.337354	0.299904	0.269085	0.240318	0.212297	0.179522	0.142648	0.103977	0.0679563	0.0333016	0.00974368	-0.00578723	-0.0267942	-0.0539178	-0.0780545	-0.0978075	-0.120411	-0.146368	-0.171138	-0.193318	-0.220142	-0.24473	-0.260995	-0.274897	-0.289416	-0.309328	-0.331677	-0.347385	-0.355476
1.12603	1.60571	2.11944	2.46802	2.6214	2.67806	2.81396	3.06191	3.12441	2.72252	2.0221	1.43809	1.11549	0.936423	0.804117	0.713474	0.665454	0.63058	0.567917	0.484532	0.414563	0.369065	0.327517	0.28588	0.254432	0.228403	0.193618	0.153137	0.115276	0.0772709	0.0392778	0.0090561	-0.010392	-0.0279848	-0.0475653	-0.0643012	-0.0835012	-0.109255	-0.136498	-0.1604	-0.182695	-0.200169	-0.217415	-0.238815	-0.258691	-0.274403	-0.289367	-0.305429	-0.321788	-0.336222
1.12234	1.62514	2.19623	2.59788	2.75937	2.76514	2.78824	2.90701	2.96355	2.65002	2.0109	1.43323	1.10303	0.903879	0.763853	0.676123	0.631891	0.598144	0.546993	0.478148	0.408612	0.351737	0.312154	0.285775	0.259236	0.227806	0.192815	0.158132	0.122604	0.0879954	0.0577301	0.033694	0.0130685	-0.00425658	-0.0215596	-0.0388294	-0.0544468	-0.0774796	-0.102165	-0.124579	-0.148968	-0.175781	-0.200422	-0.219462	-0.236055	-0.251251	-0.263596	-0.278505	-0.293491	-0.307102
1.10778	1.59823	2.11112	2.40928	2.51478	2.57686	2.75289	3.01731	3.06842	2.73906	2.21632	1.75011	1.40436	1.13703	0.921095	0.767711	0.656936	0.56419	0.477207	0.411005	0.372499	0.346643	0.309115	0.260445	0.211334	0.173041	0.142471	0.108908	0.0752596	0.0464208	0.0166109	-0.0138595	-0.0387353	-0.0592308	-0.0792373	-0.101756	-0.121523	-0.139276	-0.160169	-0.184272	-0.203254	-0.219066	-0.235534	-0.251411	-0.267895	-0.285504	-0.302396	-0.315981	-0.328082	-0.34374
1.09716	1.57329	2.08894	2.41673	2.56395	2.67766	2.89239	3.13458	3.11779	2.74769	2.21233	1.71498	1.33102	1.04876	0.842068	0.692467	0.586454	0.505934	0.428326	0.361885	0.320969	0.2942	0.267196	0.227977	0.181139	0.139931	0.105778	0.0702299	0.0354743	0.00419368	-0.0206529	-0.046274	-0.0681028	-0.0911962	-0.111924	-0.125846	-0.136158	-0.151662	-0.176266	-0.202838	-0.218969	-0.231652	-0.248974	-0.264596	-0.278612	-0.295314	-0.31319	-0.328554	-0.343746	-0.35965
1.08221	1.60574	2.19639	2.59263	2.74053	2.74416	2.77471	2.88983	2.92807	2.63801	2.03531	1.45956	1.11036	0.917874	0.786808	0.699181	0.639543	0.594411	0.540151	0.474592	0.417699	0.368763	0.319716	0.279606	0.253923	0.235311	0.212292	0.183881	0.145125	0.107979	0.0729866	0.0486957	0.0289901	0.0147248	-0.000496606	-0.01915	-0.0456275	-0.0727792	-0.0921899	-0.109237	-0.130017	-0.153779	-0.179238	-0.207138	-0.23215	-0.251747	-0.269621	-0.280969	-0.287732	-0.295148
0.997523	1.55114	2.18497	2.60178	2.76349	2.79248	2.87567	3.04828	3.10613	2.77221	2.13656	1.56903	1.18526	0.919659	0.735535	0.623187	0.564094	0.520862	0.458128	0.378913	0.306861	0.256936	0.224574	0.188945	0.148478	0.111308	0.0763928	0.0389355	0.000705447	-0.0322026	-0.0606249	-0.0828567	-0.100994	-0.115433	-0.129846	-0.146051	-0.160549	-0.17183	-0.180516	-0.193862	-0.209337	-0.228201	-0.252226	-0.272241	-0.283001	-0.291663	-0.302062	-0.315639	-0.327798	-0.336994
0.973704	1.48875	2.08192	2.50844	2.7156	2.76995	2.81974	2.93526	2.956	2.63632	2.02532	1.47154	1.14009	0.938821	0.796999	0.697042	0.633937	0.598445	0.55405	0.492241	0.430655	0.382309	0.340463	0.304811	0.281927	0.262328	0.236881	0.206932	0.176225	0.148343	0.123968	0.0981235	0.0728234	0.0500245	0.0251582	-0.00621734	-0.0340803	-0.0572262	-0.078064	-0.102343	-0.128398	-0.156562	-0.178809	-0.197027	-0.220645	-0.242424	-0.253419	-0.259911	-0.275662	-0.29761
0.951108	1.41897	1.95701	2.33276	2.54346	2.69975	2.93562	3.20112	3.22182	2.84917	2.30639	1.83061	1.44958	1.13138	0.878585	0.694402	0.561835	0.457776	0.382759	0.336089	0.301997	0.268249	0.23222	0.19487	0.154157	0.110989	0.0682374	0.0239943	-0.0165208	-0.0496484	-0.0766003	-0.101976	-0.122496	-0.143354	-0.164566	-0.190327	-0.2123	-0.228686	-0.240442	-0.255409	-0.273321	-0.289234	-0.304502	-0.319996	-0.3315	-0.34291	-0.352588	-0.361056	-0.370802	-0.379931
1I
	Control	STZ		Control	STZ
	2.60669	2.93056		1.94816	1.49286
	0.100167	0.195274		0.0749994	0.175972
2J
	Control	0.844436	0.0310508
	STZ	0.806055	0.050875
2K
Delta	theta		Delta	theta
2.47248	1.84993		2.26081	2.03797
2.31283	1.84045		2.44912	1.93679
2.43036	1.84833		2.24343	2.10564
2.43962	1.78443		2.83859	1.43295
2.25118	1.96343		1.66106	2.02797
2.04251	2.31783		1.92931	2.03546
2.26613	2.03639		1.91296	2.12523
2.18113	2.11846		1.94844	2.08916
2.12594	2.22067		1.93883	2.12694
2.1188	2.2318		1.82744	2.32629
2.23673	2.15253		1.9923	2.23878
2.15988	2.08268		2.28567	2.04008
2.24719	2.0336		2.41603	1.98568
2.23451	2.03818		2.46118	1.95506
2.07564	2.22492		2.51929	1.79318
2.15788	2.0456		2.90175	1.74772
			2.96318	1.70136
			2.77865	1.75286
			2.10579	2.00963
2L			2M			2N
Control	STZ		Control	STZ		Control	STZ
0	0		0	0		0	0
0	0		0	0		0	0
0	0		0	0		0	0
0	0		0	0		0	0
0	0		0	0		0	0
0	0		0	0		0	0
0	0		0	0		0	0
0	0		0	0		0	0
0	0		0	0		0	0
0	0		0	0		0	0
0	0		0	0		0	0
0	0		0	0		0	0
0	0		0	0		0	0
0	0		0	0		0	0
0	0		0	0		0	0
0	0		0	0		0	0
0	0		0	0		0	0
0	0		0	0		0	0
0	0		0	0		0	0
0	0		0	0		0	0
0	0		0	0		0	0
0	0		0	0		0	0
0	0		0	0		0	0
0	0		0	0		0	0
0	0		0	0		0	0
0	0		0	0		0	0
0	0		0	0		0	0
0	0		0	0		0	0
0	0		0	0		0	0
0	0		0	0		0	0
0	0		0	0		0	0
0	0		0	0		0	0
0	0		0	0		0	0
0.125	0		0	0		0	0
0.125	0		0	0		0	0
0.125	0		0	0		0	0
0.125	0		0	0		0	0
0.125	0		0	0		0	0
0.25	0		0	0		0	0
0.3125	0.0526316		0	0		0	0
0.5	0.0526316		0	0		0	0
0.5	0.0526316		0	0		0	0
0.5	0.0526316		0	0		0	0
0.625	0.0526316		0	0		0	0
0.625	0.0526316		0	0		0	0
0.6875	0.0526316		0	0		0	0
0.75	0.157895		0	0		0	0
0.75	0.157895		0	0		0	0
0.8125	0.210526		0	0		0	0
0.875	0.315789		0	0		0	0
0.9375	0.368421		0	0		0	0
0.9375	0.368421		0.0625	0		0	0
0.9375	0.368421		0.0625	0		0	0
0.9375	0.421053		0.0625	0		0	0
0.9375	0.526316		0.125	0		0	0
0.9375	0.578947		0.125	0		0	0
0.9375	0.631579		0.125	0		0	0
0.9375	0.631579		0.125	0		0	0
0.9375	0.631579		0.125	0		0	0
1	0.684211		0.25	0		0	0
1	0.684211		0.25	0		0	0
1	0.684211		0.25	0		0	0
1	0.684211		0.25	0		0	0
1	0.736842		0.3125	0		0	0.0526316
1	0.789474		0.3125	0		0	0.0526316
1	0.842105		0.375	0.0526316		0	0.0526316
1	0.842105		0.5	0.0526316		0	0.157895
1	0.894737		0.625	0.105263		0	0.210526
1	0.947368		0.6875	0.210526		0	0.210526
1	0.947368		0.6875	0.263158		0	0.263158
1	0.947368		0.75	0.315789		0	0.421053
1	0.947368		0.8125	0.368421		0.0625	0.473684
1	0.947368		0.875	0.368421		0.0625	0.473684
1	0.947368		0.9375	0.473684		0.125	0.473684
1	0.947368		1	0.578947		0.1875	0.526316
1	0.947368		1	0.631579		0.375	0.526316
1	0.947368		1	0.684211		0.4375	0.684211
1	0.947368		1	0.684211		0.4375	0.736842
1	0.947368		1	0.736842		0.625	0.736842
1	0.947368		1	0.842105		0.8125	0.736842
1	0.947368		1	0.842105		0.8125	0.736842
1	0.947368		1	0.842105		0.8125	0.842105
1	0.947368		1	0.842105		0.8125	0.894737
1	0.947368		1	0.947368		0.875	0.894737
1	1		1	0.947368		0.9375	0.894737
1	1		1	1		1	0.947368
1	1		1	1		1	0.947368
1	1		1	1		1	1
1	1		1	1		1	1
1	1		1	1		1	1
1	1		1	1		1	1
1	1		1	1		1	1
1	1		1	1		1	1
1	1		1	1		1	1
1	1		1	1		1	1
1	1		1	1		1	1
1	1		1	1		1	1
1	1		1	1		1	1
1	1		1	1		1	1
1	1		1	1		1	1
1	1		1	1		1	1
1	1		1	1		1	1
1	1		1	1		1	1
1	1		1	1		1	1
1	1		1	1		1	1
1	1		1	1		1	1
1	1		1	1		1	1
1	1		1	1		1	1
1	1		1	1		1	1
1	1		1	1		1	1
1	1		1	1		1	1
1	1		1	1		1	1
1	1		1	1		1	1
1	1		1	1		1	1
1	1		1	1		1	1
1	1		1	1		1	1
1	1		1	1		1	1
1	1		1	1		1	1
1	1		1	1		1	1
1	1		1	1		1	1
1	1		1	1		1	1
2O						2P						2Q
	Correct	Group	Area	Both			Correct	Group	Area	Both			Correct	Group	Area	Both
Chance	0.2562	0.234609	0.273673	0.235473		Control	0.867569	0.00220833	0	0.17709		Control	0.905703	0.00464844	0	0.0896484
5	0.4343	0.3073	0.149535	0.108865		STZ	0.819826	0.00274901	0.0772325	0.0973436		STZ	0.809901	0.00642763	0.0800905	0.101997
15	0.602478	0.268356	0.097132	0.032034
25	0.650552	0.243604	0.0855413	0.0203022
35	0.67949	0.224617	0.0810357	0.0148571
45	0.698197	0.211021	0.0787579	0.0120237
55	0.710615	0.201782	0.0768794	0.0107235
65	0.722593	0.190907	0.07643	0.01007
75	0.728538	0.186185	0.0753385	0.00993846
[truncated: 8 more columns]

## Sheet: Figure 3
3A
0.00012077	5.35812e-05	4.89531e-05	0.000118794	6.22899e-05	4.84694e-05	5.08099e-05	8.89284e-05	9.8777e-05	6.42151e-05	5.40543e-05	5.42549e-05	5.31562e-05	4.87636e-05	4.72895e-05	4.90647e-05	5.10131e-05	5.27177e-05	5.35779e-05	5.36043e-05	5.21638e-05	4.99976e-05	4.86019e-05	4.78228e-05	4.76224e-05	4.73182e-05	4.60993e-05	4.38613e-05	4.29253e-05	4.26605e-05	4.34918e-05	4.40234e-05	4.44992e-05	4.36065e-05	4.3412e-05	4.21291e-05	4.21007e-05	4.20317e-05	4.11577e-05	4.15118e-05	4.17883e-05	4.07923e-05	4.1732e-05	4.25967e-05	4.33477e-05	4.30233e-05	4.47421e-05	4.6233e-05	4.7449e-05	4.84792e-05
1.06962e-05	1.97234e-05	1.8901e-06	1.26682e-05	1.12811e-05	1.73354e-05	9.81433e-06	1.87822e-05	3.21349e-05	2.64929e-05	1.99283e-05	2.04401e-05	2.31797e-05	2.44091e-05	2.44462e-05	2.41951e-05	2.55021e-05	2.74169e-05	2.80756e-05	2.80885e-05	2.8228e-05	2.79912e-05	2.72728e-05	2.56632e-05	2.35866e-05	2.13901e-05	1.9877e-05	1.9326e-05	1.8714e-05	1.84504e-05	1.82521e-05	1.90565e-05	1.96582e-05	2.10839e-05	2.19718e-05	2.33335e-05	2.40863e-05	2.44902e-05	2.49897e-05	2.51317e-05	2.50998e-05	2.50409e-05	2.49055e-05	2.46478e-05	2.43296e-05	2.44759e-05	2.44016e-05	2.44066e-05	2.4473e-05	2.45341e-05
1.18342e-06	1.12477e-06	8.01733e-07	1.58386e-06	2.55041e-06	4.3558e-06	2.17976e-06	6.75865e-06	1.23721e-05	1.07766e-05	1.03146e-05	1.00759e-05	1.1672e-05	1.37135e-05	1.48543e-05	1.61405e-05	1.78793e-05	1.94986e-05	2.04766e-05	2.16142e-05	2.34986e-05	2.35816e-05	2.26709e-05	2.05747e-05	1.75957e-05	1.422e-05	1.14502e-05	1.03872e-05	9.73695e-06	1.04595e-05	1.10137e-05	1.3771e-05	1.55786e-05	1.85367e-05	2.03053e-05	2.27682e-05	2.44203e-05	2.55875e-05	2.75501e-05	2.83694e-05	2.8778e-05	2.99574e-05	3.01152e-05	2.99872e-05	2.97077e-05	3.04193e-05	2.99744e-05	2.94611e-05	2.89974e-05	2.85411e-05
1.22368e-06	1.38571e-06	1.48496e-06	1.54012e-06	2.06625e-06	6.81592e-06	1.49783e-05	1.71084e-05	4.83961e-05	8.18209e-05	4.36432e-05	3.0941e-05	4.85396e-05	6.57638e-05	5.9786e-05	4.92837e-05	4.96719e-05	5.79614e-05	6.17389e-05	6.64342e-05	7.86868e-05	8.14466e-05	7.85666e-05	6.73168e-05	4.90742e-05	2.86528e-05	1.44984e-05	1.25347e-05	1.36973e-05	1.2923e-05	1.54602e-05	3.74866e-05	5.92637e-05	0.000102444	0.00013178	0.000174635	0.000202194	0.000222214	0.000257206	0.000270393	0.000276691	0.000300747	0.000300496	0.000295493	0.000288536	0.000306432	0.000295107	0.000283218	0.000272386	0.000262586
1.85201e-06	2.29361e-06	2.45399e-06	2.90964e-06	2.57995e-06	3.14345e-06	1.19495e-05	1.1839e-05	3.09811e-05	5.64853e-05	3.61507e-05	2.61438e-05	3.97101e-05	5.43731e-05	5.08936e-05	4.00104e-05	3.62286e-05	4.0899e-05	4.34816e-05	4.72205e-05	5.76448e-05	5.96419e-05	5.69626e-05	4.82957e-05	3.41779e-05	1.95506e-05	1.07155e-05	1.16268e-05	1.40895e-05	1.22733e-05	1.26828e-05	2.81423e-05	4.50499e-05	8.12609e-05	0.000106099	0.000144775	0.000169448	0.000187878	0.00022226	0.000235104	0.00024178	0.000267077	0.000267565	0.000263336	0.00025702	0.00027518	0.000263817	0.00025167	0.000240539	0.000230528
2.20622e-06	3.18357e-06	3.66187e-06	3.84878e-06	3.99956e-06	3.78173e-06	4.42655e-06	4.44165e-06	4.54034e-06	1.02234e-05	1.05967e-05	6.04557e-06	6.98798e-06	1.22676e-05	1.56896e-05	1.29385e-05	1.04212e-05	1.12977e-05	1.2377e-05	1.37931e-05	1.7297e-05	1.78126e-05	1.68681e-05	1.45487e-05	1.06275e-05	7.53542e-06	7.08827e-06	1.00541e-05	1.25206e-05	1.10586e-05	8.97196e-06	1.01395e-05	1.31732e-05	2.29492e-05	2.96958e-05	4.23433e-05	4.99087e-05	5.58162e-05	6.87183e-05	7.30683e-05	7.53793e-05	8.56899e-05	8.59707e-05	8.46879e-05	8.28305e-05	9.04287e-05	8.65325e-05	8.21196e-05	7.78931e-05	7.39721e-05
2.78452e-06	4.0854e-06	5.18306e-06	5.33919e-06	5.32275e-06	5.58286e-06	5.42272e-06	5.48541e-06	5.55553e-06	6.0006e-06	6.92649e-06	6.83137e-06	6.97879e-06	7.16753e-06	7.66209e-06	7.26014e-06	6.81947e-06	7.13926e-06	7.4424e-06	7.8603e-06	9.09353e-06	9.16537e-06	8.76295e-06	8.01788e-06	6.83057e-06	6.70189e-06	8.75729e-06	1.34074e-05	1.57824e-05	1.50244e-05	1.14912e-05	9.23271e-06	8.82673e-06	1.30318e-05	1.60673e-05	2.41373e-05	2.84886e-05	3.19566e-05	4.20418e-05	4.44897e-05	4.55734e-05	5.51639e-05	5.48271e-05	5.33637e-05	5.16459e-05	6.0564e-05	5.75674e-05	5.44153e-05	5.1633e-05	4.9331e-05
3.37858e-06	5.3498e-06	7.10704e-06	7.23738e-06	7.35561e-06	7.36812e-06	7.57719e-06	7.45628e-06	7.4729e-06	7.78358e-06	8.98439e-06	1.0028e-05	1.08392e-05	9.88982e-06	9.89653e-06	9.16655e-06	8.48441e-06	8.37878e-06	8.39824e-06	8.54886e-06	9.42438e-06	9.65709e-06	9.4377e-06	8.88107e-06	8.11132e-06	8.42533e-06	1.07676e-05	1.58954e-05	1.78909e-05	1.8354e-05	1.42573e-05	1.15631e-05	1.00642e-05	1.36584e-05	1.64613e-05	2.60336e-05	3.11022e-05	3.52457e-05	4.93008e-05	5.24557e-05	5.38892e-05	6.93764e-05	6.87995e-05	6.65554e-05	6.39089e-05	7.97408e-05	7.52089e-05	7.0604e-05	6.67235e-05	6.36639e-05
3.92344e-06	6.55621e-06	9.08735e-06	9.06358e-06	9.23295e-06	9.56411e-06	9.71035e-06	9.80999e-06	9.73716e-06	9.95148e-06	1.07739e-05	1.18411e-05	1.30942e-05	1.22776e-05	1.21037e-05	1.11423e-05	1.04573e-05	1.03162e-05	1.02213e-05	1.02785e-05	1.08778e-05	1.10206e-05	1.09172e-05	1.06078e-05	1.00472e-05	1.04782e-05	1.24438e-05	1.67549e-05	1.80201e-05	1.93992e-05	1.58345e-05	1.38774e-05	1.19382e-05	1.44137e-05	1.61676e-05	2.41933e-05	2.83246e-05	3.17374e-05	4.50009e-05	4.78988e-05	4.92464e-05	6.52014e-05	6.48206e-05	6.27745e-05	6.03207e-05	7.76386e-05	7.3495e-05	6.91437e-05	6.54014e-05	6.24174e-05
4.67889e-06	7.79221e-06	1.10883e-05	1.08959e-05	1.10946e-05	1.16526e-05	1.20369e-05	1.21631e-05	1.23771e-05	1.21885e-05	1.26377e-05	1.33782e-05	1.43733e-05	1.4073e-05	1.42722e-05	1.34345e-05	1.27504e-05	1.26432e-05	1.24931e-05	1.24885e-05	1.3029e-05	1.30875e-05	1.29983e-05	1.28387e-05	1.23299e-05	1.27352e-05	1.41172e-05	1.71269e-05	1.75799e-05	1.93821e-05	1.66853e-05	1.57978e-05	1.38302e-05	1.52304e-05	1.58452e-05	2.11605e-05	2.37819e-05	2.59568e-05	3.62497e-05	3.86097e-05	3.97864e-05	5.35061e-05	5.36266e-05	5.22196e-05	5.03101e-05	6.6082e-05	6.28482e-05	5.92388e-05	5.60041e-05	5.338e-05
5.45529e-06	8.95599e-06	1.30131e-05	1.25631e-05	1.27303e-05	1.3584e-05	1.42666e-05	1.45434e-05	1.46689e-05	1.48432e-05	1.48635e-05	1.5254e-05	1.57887e-05	1.57759e-05	1.60407e-05	1.57379e-05	1.52282e-05	1.5075e-05	1.47944e-05	1.46292e-05	1.51807e-05	1.51962e-05	1.51864e-05	1.51935e-05	1.46419e-05	1.49836e-05	1.58092e-05	1.74684e-05	1.71463e-05	1.87591e-05	1.70406e-05	1.72211e-05	1.57102e-05	1.64445e-05	1.63088e-05	1.89524e-05	2.02142e-05	2.11364e-05	2.74002e-05	2.8838e-05	2.94201e-05	3.8946e-05	3.92421e-05	3.84095e-05	3.71528e-05	4.99866e-05	4.81588e-05	4.5852e-05	4.36286e-05	4.17259e-05
6.25094e-06	9.84792e-06	1.47377e-05	1.40736e-05	1.39362e-05	1.51113e-05	1.61463e-05	1.66509e-05	1.68224e-05	1.68832e-05	1.73117e-05	1.72968e-05	1.74908e-05	1.77811e-05	1.80189e-05	1.79129e-05	1.76038e-05	1.75437e-05	1.72392e-05	1.69612e-05	1.7529e-05	1.75217e-05	1.75454e-05	1.76259e-05	1.69695e-05	1.72953e-05	1.78701e-05	1.87542e-05	1.81376e-05	1.93464e-05	1.82267e-05	1.8998e-05	1.786e-05	1.8524e-05	1.80231e-05	1.93444e-05	1.98606e-05	2.00495e-05	2.38299e-05	2.4722e-05	2.49394e-05	3.15218e-05	3.19554e-05	3.14225e-05	3.04479e-05	4.06183e-05	3.95419e-05	3.7896e-05	3.61403e-05	3.45324e-05
7.26682e-06	1.06614e-05	1.63428e-05	1.5278e-05	1.50669e-05	1.66016e-05	1.80353e-05	1.86596e-05	1.90592e-05	1.92205e-05	1.94467e-05	1.96213e-05	1.96371e-05	1.99849e-05	2.02415e-05	2.03469e-05	2.01882e-05	2.01726e-05	1.9858e-05	1.95741e-05	2.02741e-05	2.02708e-05	2.03125e-05	2.04191e-05	1.95983e-05	1.99011e-05	2.0329e-05	2.08981e-05	2.0201e-05	2.12902e-05	2.04175e-05	2.146e-05	2.05262e-05	2.13282e-05	2.07279e-05	2.15791e-05	2.1814e-05	2.16165e-05	2.42783e-05	2.48999e-05	2.48308e-05	2.96474e-05	3.01175e-05	2.96199e-05	2.86274e-05	3.6925e-05	3.61552e-05	3.47559e-05	3.31613e-05	3.16216e-05
8.23584e-06	1.14457e-05	1.78981e-05	1.64782e-05	1.59818e-05	1.78523e-05	1.97735e-05	2.058e-05	2.11166e-05	2.14387e-05	2.18301e-05	2.20663e-05	2.21336e-05	2.23664e-05	2.24403e-05	2.25923e-05	2.26119e-05	2.27175e-05	2.23916e-05	2.20987e-05	2.28527e-05	2.28108e-05	2.2831e-05	2.29324e-05	2.19675e-05	2.22872e-05	2.2749e-05	2.32271e-05	2.2474e-05	2.33724e-05	2.25168e-05	2.35845e-05	2.27191e-05	2.36033e-05	2.29679e-05	2.35958e-05	2.36897e-05	2.32694e-05	2.52543e-05	2.57019e-05	2.54792e-05	2.92389e-05	2.98447e-05	2.9479e-05	2.85585e-05	3.5674e-05	3.51852e-05	3.40128e-05	3.25585e-05	3.10842e-05
9.41793e-06	1.24067e-05	1.91515e-05	1.74714e-05	1.67653e-05	1.89184e-05	2.10122e-05	2.19791e-05	2.25053e-05	2.29071e-05	2.3432e-05	2.382e-05	2.39788e-05	2.42913e-05	2.41239e-05	2.41823e-05	2.43227e-05	2.4562e-05	2.42435e-05	2.39292e-05	2.4708e-05	2.46852e-05	2.47426e-05	2.48612e-05	2.38478e-05	2.41541e-05	2.45948e-05	2.50123e-05	2.42317e-05	2.50003e-05	2.41367e-05	2.51549e-05	2.43565e-05	2.52905e-05	2.46945e-05	2.5243e-05	2.52813e-05	2.47618e-05	2.62906e-05	2.66269e-05	2.62931e-05	2.90477e-05	2.96807e-05	2.93713e-05	2.84869e-05	3.41838e-05	3.39113e-05	3.29315e-05	3.16144e-05	3.02241e-05
1.07378e-05	1.33117e-05	2.07995e-05	1.87368e-05	1.77892e-05	2.01802e-05	2.2731e-05	2.39751e-05	2.46483e-05	2.51897e-05	2.5989e-05	2.65219e-05	2.66566e-05	2.70011e-05	2.69265e-05	2.69788e-05	2.71795e-05	2.75335e-05	2.71831e-05	2.68129e-05	2.7598e-05	2.75318e-05	2.75678e-05	2.76845e-05	2.65538e-05	2.69198e-05	2.74322e-05	2.78863e-05	2.70517e-05	2.79439e-05	2.69951e-05	2.81347e-05	2.72871e-05	2.8346e-05	2.7736e-05	2.82874e-05	2.83029e-05	2.76124e-05	2.89335e-05	2.92129e-05	2.87411e-05	3.07722e-05	3.14788e-05	3.11835e-05	3.02336e-05	3.47005e-05	3.47334e-05	3.39589e-05	3.27252e-05	3.13123e-05
1.23901e-05	1.41532e-05	2.2076e-05	1.96938e-05	1.83407e-05	2.11508e-05	2.39889e-05	2.53308e-05	2.61305e-05	2.67047e-05	2.75741e-05	2.81953e-05	2.8521e-05	2.9074e-05	2.90889e-05	2.92545e-05	2.93102e-05	2.96352e-05	2.92845e-05	2.89588e-05	2.9926e-05	2.99428e-05	3.00433e-05	3.01858e-05	2.89513e-05	2.93182e-05	2.98255e-05	3.03074e-05	2.93889e-05	3.03393e-05	2.92457e-05	3.04653e-05	2.95366e-05	3.07148e-05	3.00921e-05	3.06436e-05	3.0665e-05	2.98702e-05	3.09501e-05	3.11565e-05	3.05553e-05	3.19074e-05	3.26282e-05	3.23343e-05	3.13654e-05	3.46247e-05	3.48741e-05	3.42588e-05	3.31097e-05	3.17191e-05
1.4689e-05	1.52025e-05	2.24412e-05	1.99275e-05	1.90315e-05	2.16211e-05	2.426e-05	2.56417e-05	2.63202e-05	2.70248e-05	2.80314e-05	2.87481e-05	2.90405e-05	2.9618e-05	2.97072e-05	2.99775e-05	3.03827e-05	3.07317e-05	3.03746e-05	3.00693e-05	3.09965e-05	3.09843e-05	3.10309e-05	3.11251e-05	2.9946e-05	3.03104e-05	3.07681e-05	3.11474e-05	3.02289e-05	3.10692e-05	2.99645e-05	3.10841e-05	3.01492e-05	3.12635e-05	3.06694e-05	3.11892e-05	3.12338e-05	3.04535e-05	3.13702e-05	3.15326e-05	3.08967e-05	3.17429e-05	3.2403e-05	3.21334e-05	3.1246e-05	3.35282e-05	3.39442e-05	3.35435e-05	3.25882e-05	3.13577e-05
1.50414e-05	1.51858e-05	2.43108e-05	2.13223e-05	1.94603e-05	2.26415e-05	2.62745e-05	2.80545e-05	2.91575e-05	2.99129e-05	3.10508e-05	3.21239e-05	3.2686e-05	3.33947e-05	3.33452e-05	3.34834e-05	3.38814e-05	3.45091e-05	3.4019e-05	3.3613e-05	3.47703e-05	3.47879e-05	3.48741e-05	3.50538e-05	3.36139e-05	3.41227e-05	3.47838e-05	3.53141e-05	3.41604e-05	3.52148e-05	3.38377e-05	3.52144e-05	3.40642e-05	3.5514e-05	3.48023e-05	3.55266e-05	3.55736e-05	3.45738e-05	3.55736e-05	3.56804e-05	3.48077e-05	3.54156e-05	3.62119e-05	3.58744e-05	3.47759e-05	3.6588e-05	3.73039e-05	3.6987e-05	3.5933e-05	3.44829e-05
1.88913e-05	1.70592e-05	2.4747e-05	2.16822e-05	2.00949e-05	2.31935e-05	2.63409e-05	2.77894e-05	2.85367e-05	2.93343e-05	3.05253e-05	3.16028e-05	3.22542e-05	3.30763e-05	3.32505e-05	3.35405e-05	3.40739e-05	3.48009e-05	3.45636e-05	3.4232e-05	3.51939e-05	3.51791e-05	3.52802e-05	3.54536e-05	3.41836e-05	3.46436e-05	3.52354e-05	3.57354e-05	3.47334e-05	3.57173e-05	3.45571e-05	3.57973e-05	3.47663e-05	3.59624e-05	3.52846e-05	3.58552e-05	3.5865e-05	3.49567e-05	3.58629e-05	3.59765e-05	3.52109e-05	3.56043e-05	3.632e-05	3.60116e-05	3.50255e-05	3.62037e-05	3.6866e-05	3.66165e-05	3.57057e-05	3.44276e-05
0.000189871	0.000113091	0.000113128	0.000146818	0.000117395	0.00010626	9.68581e-05	0.000111679	0.000132133	0.000138799	0.000138818	0.000138361	0.000142377	0.000148626	0.000155033	0.00016343	0.000170968	0.000175303	0.000174531	0.000171501	0.00016664	0.000159617	0.000152421	0.000146988	0.000141957	0.000138219	0.000134573	0.000130399	0.000126226	0.000123087	0.000120627	0.000120241	0.000119218	0.000120465	0.000120751	0.000122233	0.000123554	0.000124052	0.000124958	0.000126499	0.000126943	0.00012466	0.000125609	0.000125309	0.000124105	0.000121348	0.000121969	0.000121833	0.000121232	0.0001203
0.000105793	0.000115233	9.83922e-05	0.000109436	0.000112022	0.000114151	0.000110249	0.000115209	0.000126886	0.000134862	0.000139767	0.000142331	0.000147073	0.000153233	0.00015763	0.000161322	0.000162308	0.00016317	0.000162998	0.000162942	0.000164661	0.000162706	0.000159136	0.000154246	0.000148102	0.000142963	0.000138531	0.000135985	0.0001327	0.000134032	0.000133168	0.000137571	0.0001384	0.000142542	0.000143708	0.000146276	0.000148028	0.000148308	0.000151062	0.000152609	0.000153087	0.000154678	0.000157143	0.000158207	0.000158151	0.000159306	0.000161758	0.000162945	0.00016326	0.000163004
0.000103631	0.000119568	0.000120016	0.00012077	0.000120629	0.000121723	0.000121274	0.000124425	0.000129384	0.000134296	0.000138551	0.000143934	0.000152049	0.000161859	0.000167111	0.000171022	0.000175181	0.000181041	0.000182036	0.000181238	0.000182861	0.000178857	0.00017314	0.000165015	0.000153916	0.000144769	0.000137676	0.000134413	0.000131052	0.000134286	0.000134692	0.000143856	0.00014814	0.000159582	0.000165321	0.000173978	0.000180045	0.00018278	0.000190054	0.000193904	0.000195107	0.000200011	0.000204089	0.00020566	0.000205539	0.00021035	0.000214189	0.000215792	0.000215737	0.000214618
0.000101028	0.000133702	0.000137547	0.000137537	0.000137286	0.00013947	0.000144118	0.000144646	0.000152057	0.000154633	0.000151084	0.000156779	0.000166957	0.000179045	0.000186786	0.000198287	0.000217257	0.000244854	0.000262431	0.000281938	0.00032012	0.000328352	0.000320543	0.000293209	0.000247546	0.000202738	0.000168066	0.000154461	0.000148821	0.000149073	0.000150699	0.000179944	0.000205597	0.000260744	0.000296958	0.000350687	0.000388183	0.000415043	0.000467025	0.000494047	0.000511324	0.000551328	0.000569539	0.000577971	0.000580792	0.000614193	0.000621992	0.00062361	0.000621929	0.000617865
9.66753e-05	0.000137353	0.000149614	0.000150796	0.000150421	0.000149839	0.000154351	0.000153053	0.00015639	0.000159738	0.000157329	0.000158707	0.00016537	0.000173959	0.000176973	0.000179074	0.000186669	0.000201559	0.000210424	0.000221814	0.000249972	0.000257985	0.000255023	0.0002382	0.000206565	0.000178909	0.000160624	0.000158145	0.000159035	0.000159276	0.000157708	0.000178347	0.000196619	0.000240881	0.000268512	0.000310166	0.000337252	0.000353779	0.000390728	0.000405714	0.000412369	0.000440819	0.000448538	0.000449024	0.000445712	0.00047054	0.00047189	0.000468871	0.000463742	0.000457304
8.96941e-05	0.000136461	0.000158533	0.000161004	0.000160809	0.000160065	0.000160289	0.000159878	0.000159083	0.000159769	0.000160415	0.000159861	0.000160015	0.000162213	0.000162979	0.000163303	0.000164979	0.000169104	0.00017014	0.000172059	0.000181517	0.000183075	0.000181976	0.000177997	0.000167486	0.000163422	0.000163896	0.00016948	0.000171025	0.000171587	0.00016562	0.000169837	0.000171221	0.00018694	0.000194268	0.000210656	0.000220382	0.000224099	0.000239872	0.000244546	0.000243919	0.00025548	0.000258172	0.000256203	0.000251803	0.000263364	0.000264488	0.000262432	0.000258585	0.000253736
8.5061e-05	0.000136117	0.000166272	0.000168713	0.000169356	0.000169594	0.000169216	0.000168904	0.000168447	0.000167901	0.000168355	0.000168638	0.000168442	0.000169136	0.000168392	0.000168312	0.000169335	0.000171515	0.000170774	0.00017049	0.000175936	0.000176549	0.000176404	0.000175241	0.000169196	0.000169476	0.000173558	0.000181705	0.000183406	0.000185653	0.000177422	0.000177557	0.0001737	0.000183424	0.000185787	0.000199279	0.000205845	0.0002077	0.000224854	0.000228977	0.000227933	0.000242509	0.000245432	0.000243142	0.000238038	0.000253569	0.000254559	0.000251925	0.000247207	0.000241454
8.15704e-05	0.000135813	0.000172414	0.000174417	0.00017527	0.000176524	0.00017738	0.000177018	0.000176664	0.000175944	0.000176523	0.000176991	0.000176664	0.000177169	0.000176357	0.000176061	0.000176705	0.000178543	0.000177243	0.000176295	0.000181332	0.000181767	0.000181823	0.000181243	0.000175862	0.000177235	0.000181931	0.000190491	0.00019094	0.00019487	0.000185382	0.000185183	0.000179284	0.000187594	0.000188551	0.000202419	0.000208897	0.000210838	0.000231985	0.000236812	0.000236193	0.000257299	0.000260632	0.000257858	0.000251906	0.000274436	0.000274231	0.000269917	0.000263457	0.000256215
7.84599e-05	0.000135522	0.000176962	0.000177082	0.000178197	0.000181818	0.00018389	0.000184633	0.000184153	0.000183404	0.000183872	0.000184307	0.000184191	0.000184745	0.000183894	0.000183699	0.000184429	0.000186097	0.000184528	0.000183295	0.000187847	0.000187931	0.000188094	0.000188318	0.000183228	0.000185384	0.000190087	0.000197655	0.000196288	0.000201335	0.000192148	0.000193374	0.000186577	0.000193172	0.00019217	0.000202997	0.000207633	0.000207848	0.000226866	0.000231001	0.000229762	0.000250875	0.000254415	0.000251736	0.000245809	0.000270405	0.000270488	0.000266252	0.00025976	0.000252478
7.65373e-05	0.000136246	0.000181639	0.000180099	0.000180664	0.000186099	0.000190475	0.000192143	0.000192525	0.000191714	0.000192207	0.000192725	0.00019249	0.000193218	0.000192221	0.000191885	0.000192583	0.000194399	0.00019264	0.000191091	0.000195691	0.000195684	0.000195962	0.000196454	0.000191216	0.000193568	0.000197716	0.00020369	0.00020062	0.000206577	0.000198294	0.000201265	0.000194312	0.000199483	0.00019703	0.000204336	0.00020743	0.000206056	0.000221362	0.000224705	0.000222716	0.000240706	0.000244524	0.000241976	0.000235908	0.000259204	0.000259851	0.000256008	0.00024977	0.000242681
7.44345e-05	0.000136273	0.000185362	0.000182109	0.000181544	0.000189051	0.000195702	0.000198608	0.000200222	0.000200651	0.000200881	0.000201369	0.000201144	0.000202057	0.000200951	0.000200593	0.000201424	0.000203399	0.000201473	0.000199811	0.000204794	0.000204733	0.000204978	0.000205629	0.000200115	0.00020241	0.000205841	0.000210186	0.000205873	0.000211981	0.000204516	0.000209242	0.000202484	0.000207302	0.000203908	0.0002087	0.000210556	0.000207822	0.000219619	0.000222303	0.00021959	0.000234099	0.000238232	0.000235966	0.000230006	0.000251834	0.000253469	0.000250142	0.00024398	0.000236692
7.29197e-05	0.000135273	0.000187552	0.000182681	0.000180759	0.000189713	0.000198933	0.000203406	0.000205887	0.0002064	0.000207924	0.000208755	0.000208541	0.00020961	0.000208419	0.000208125	0.000209026	0.000210931	0.000208791	0.000207056	0.000212262	0.000212335	0.000212749	0.000213395	0.00020742	0.000209643	0.000212635	0.000215813	0.000211072	0.000216853	0.000210227	0.000216243	0.000209871	0.000215403	0.000211529	0.000215247	0.000216441	0.000212688	0.000222284	0.000224439	0.000221019	0.000232658	0.000236946	0.000234655	0.000228435	0.000248237	0.000250614	0.000247576	0.000241268	0.000233614
7.12188e-05	0.000133797	0.00018894	0.000182733	0.000178979	0.000189359	0.000200715	0.000206167	0.000209163	0.000210542	0.000213165	0.000214746	0.000214319	0.000215562	0.00021443	0.00021413	0.000215023	0.000217147	0.000215032	0.000213272	0.000218743	0.000218768	0.000219195	0.000219975	0.000213491	0.0002157	0.000218467	0.000220988	0.000216027	0.000221419	0.000215172	0.000221598	0.000215479	0.000221509	0.000217454	0.000221044	0.000221839	0.000217442	0.000225767	0.000227622	0.000223801	0.00023307	0.000237491	0.000235301	0.000229019	0.000246388	0.000249261	0.00024653	0.000240245	0.000232373
7.02698e-05	0.000132255	0.000189941	0.000181696	0.00017658	0.000188149	0.00020209	0.000208992	0.000213006	0.000215149	0.000218778	0.000221435	0.000221955	0.000223136	0.000221953	0.00022193	0.000223026	0.000225234	0.000222841	0.000220836	0.000226416	0.000226221	0.000226624	0.000227465	0.000220724	0.000223113	0.00022612	0.000228433	0.000223308	0.000228505	0.000222321	0.000228941	0.00022298	0.00022921	0.000225021	0.000228412	0.000228832	0.000223841	0.000231513	0.000233081	0.000228843	0.000236413	0.000241038	0.000238839	0.000232352	0.000247172	0.000250512	0.000248076	0.000241822	0.000233758
6.95123e-05	0.000130088	0.000190028	0.000180465	0.00017295	0.000185493	0.000201564	0.000209976	0.000215113	0.000218228	0.000222927	0.000226261	0.000227416	0.00022973	0.000228544	0.000228542	0.00022995	0.000232554	0.000230156	0.000228079	0.000234264	0.000234237	0.000234644	0.000235406	0.000228246	0.000230676	0.000233791	0.000236177	0.000230562	0.000235664	0.00022909	0.00023594	0.00022986	0.000236469	0.0002322	0.00023544	0.000235753	0.000230246	0.000237376	0.000238599	0.000233862	0.000240216	0.000245152	0.000242994	0.000236294	0.000248658	0.000252555	0.000250424	0.000244242	0.000236042
6.9532e-05	0.000129203	0.000191442	0.000180522	0.000171198	0.000184651	0.000202439	0.000211869	0.000217915	0.000222044	0.000227755	0.000231853	0.000233731	0.000236979	0.000236441	0.000236453	0.000237735	0.00024042	0.000237815	0.000235549	0.000241918	0.000241811	0.000242205	0.000242909	0.000235422	0.000237801	0.000240885	0.000243314	0.000237505	0.000242842	0.00023593	0.000243169	0.000236881	0.000243953	0.000239594	0.000242867	0.000243312	0.000237423	0.000244307	0.000245368	0.000240214	0.000245341	0.000250232	0.000247908	0.000240963	0.000251261	0.000255698	0.000253868	0.000247728	0.000239346
7.01814e-05	0.000127138	0.000191286	0.000178831	0.000167787	0.000181718	0.000201058	0.000211567	0.000217728	0.000222289	0.00022933	0.000234669	0.000237425	0.00024152	0.000241554	0.000242366	0.000243867	0.000246624	0.000243912	0.000241663	0.000248409	0.000248265	0.000248784	0.0002498	0.000242072	0.000244937	0.00024839	0.000251028	0.000244997	0.000250479	0.000243179	0.000250782	0.000244069	0.000251517	0.000246875	0.000250008	0.000250406	0.000243866	0.000250348	0.00025123	0.000245494	0.000249565	0.000254649	0.000252289	0.000245145	0.000253843	0.000258978	0.000257472	0.000251338	0.000242771
7.28294e-05	0.000125637	0.000190988	0.000177111	0.000163427	0.000177863	0.000199024	0.000210422	0.000216849	0.000222034	0.00023007	0.000236507	0.000240194	0.000245282	0.00024603	0.000247731	0.000250411	0.000253789	0.000250976	0.000248603	0.000255705	0.000255495	0.000255925	0.000256816	0.000248469	0.000251303	0.000254809	0.000257435	0.000251298	0.000256961	0.000249613	0.000257434	0.00025062	0.0002585	0.00025376	0.000257075	0.000257505	0.000250616	0.000256828	0.000257713	0.000251664	0.000254692	0.000260153	0.000257827	0.000250525	0.000257763	0.00026332	0.000262043	0.000255935	0.000247232
7.15387e-05	0.000124208	0.000191585	0.000177052	0.000162106	0.000176921	0.000199381	0.00021174	0.000218857	0.000224527	0.000233212	0.000240254	0.000244424	0.000250146	0.0002511	0.0002532	0.000256425	0.000260495	0.000257399	0.000254752	0.000262316	0.000262235	0.000262768	0.000263866	0.000255263	0.00025852	0.000262469	0.000265364	0.000258921	0.000264656	0.000256866	0.000264678	0.000257471	0.000265424	0.000260429	0.000264087	0.000264561	0.000257463	0.000263781	0.000264833	0.00025854	0.000260626	0.000266568	0.000264227	0.000256511	0.000262154	0.000268418	0.000267331	0.000260991	0.000251822
8.19448e-05	0.000121761	0.000186149	0.000170727	0.000155116	0.000169943	0.000192456	0.000205022	0.00021216	0.000218121	0.000227549	0.000235422	0.000240386	0.00024706	0.00024886	0.000251727	0.000255691	0.00026054	0.000257794	0.000255186	0.000262891	0.000262863	0.000263549	0.000264636	0.000255791	0.000258808	0.000262616	0.00026547	0.000258774	0.000264656	0.000256741	0.000264534	0.000257353	0.000265375	0.000260484	0.000264416	0.000264878	0.000257767	0.000264344	0.000265353	0.000258907	0.000260416	0.000266416	0.000264063	0.000256272	0.000260883	0.000267507	0.000266674	0.000260508	0.000251467
3B
8.95059e-05	4.37103e-05	4.17593e-05	4.30381e-05	4.67124e-05	5.30162e-05	5.34125e-05	6.42898e-05	6.09569e-05	5.28927e-05	5.20334e-05	5.0204e-05	4.89088e-05	4.80945e-05	4.76854e-05	4.81534e-05	4.82016e-05	4.80087e-05	4.69295e-05	4.50219e-05	4.23118e-05	3.96018e-05	3.85168e-05	3.94297e-05	4.02531e-05	4.20789e-05	4.27778e-05	4.1949e-05	4.18418e-05	4.18629e-05	4.24369e-05	4.20019e-05	4.1564e-05	4.01928e-05	3.93264e-05	3.84018e-05	3.83301e-05	3.85089e-05	3.77755e-05	3.81342e-05	3.82141e-05	3.6296e-05	3.63457e-05	3.63382e-05	3.62766e-05	3.43528e-05	3.47317e-05	3.50925e-05	3.5457e-05	3.58711e-05
8.43771e-06	1.07515e-05	3.70819e-06	4.76232e-06	6.24674e-06	9.45018e-06	1.16509e-05	1.19939e-05	1.31281e-05	1.64291e-05	2.00059e-05	2.22489e-05	2.3659e-05	2.38866e-05	2.34796e-05	2.34751e-05	2.27919e-05	2.15037e-05	1.99784e-05	1.8751e-05	1.79713e-05	1.76032e-05	1.77902e-05	1.84128e-05	1.86054e-05	1.97369e-05	2.08048e-05	2.11134e-05	2.08633e-05	2.06114e-05	2.06774e-05	2.19823e-05	2.29534e-05	2.51062e-05	2.62245e-05	2.78044e-05	2.89076e-05	2.98721e-05	3.0655e-05	3.14908e-05	3.19473e-05	3.18575e-05	3.20007e-05	3.18146e-05	3.1399e-05	2.9702e-05	2.87692e-05	2.78489e-05	2.70125e-05	2.62702e-05
3.22338e-06	3.59049e-06	3.50861e-06	3.58226e-06	4.02444e-06	4.60801e-06	5.22571e-06	5.60795e-06	7.00652e-06	8.34568e-06	1.07702e-05	1.34744e-05	1.49404e-05	1.64904e-05	1.62641e-05	1.51463e-05	1.46785e-05	1.52726e-05	1.53737e-05	1.514e-05	1.50151e-05	1.4823e-05	1.51361e-05	1.51876e-05	1.45012e-05	1.40867e-05	1.4525e-05	1.54767e-05	1.54381e-05	1.56751e-05	1.56701e-05	1.82176e-05	2.03344e-05	2.67007e-05	3.14528e-05	4.09864e-05	4.88283e-05	5.65226e-05	6.79742e-05	7.70184e-05	8.40696e-05	8.66666e-05	8.98564e-05	8.96873e-05	8.70306e-05	7.67188e-05	6.96512e-05	6.22508e-05	5.53157e-05	4.91017e-05
6.58632e-06	8.10259e-06	8.50813e-06	8.3855e-06	8.41015e-06	8.41874e-06	8.55283e-06	8.66557e-06	8.83138e-06	9.22139e-06	9.91853e-06	1.13394e-05	1.26527e-05	1.41007e-05	1.47715e-05	1.57342e-05	1.68908e-05	1.78829e-05	1.75105e-05	1.68978e-05	1.68499e-05	1.61442e-05	1.55571e-05	1.50745e-05	1.40621e-05	1.37285e-05	1.41999e-05	1.50238e-05	1.49765e-05	1.50354e-05	1.52331e-05	1.88611e-05	2.22016e-05	3.38864e-05	4.34682e-05	6.65129e-05	8.55282e-05	0.000105089	0.000138733	0.000162715	0.000181883	0.000196448	0.000206906	0.000208612	0.00020375	0.000182703	0.000165218	0.000145634	0.000126454	0.000108712
1.0332e-05	1.31749e-05	1.48787e-05	1.52545e-05	1.50476e-05	1.50527e-05	1.51543e-05	1.51709e-05	1.51049e-05	1.52507e-05	1.53906e-05	1.58328e-05	1.6304e-05	1.70501e-05	1.73862e-05	1.81681e-05	1.92302e-05	2.04815e-05	2.05036e-05	2.02626e-05	2.10874e-05	2.07974e-05	2.01313e-05	1.92937e-05	1.80331e-05	1.79985e-05	1.97266e-05	2.18135e-05	2.18187e-05	2.0672e-05	2.03388e-05	2.41382e-05	2.70413e-05	3.71993e-05	4.45298e-05	6.41203e-05	7.92942e-05	9.48343e-05	0.000122992	0.000140595	0.000153487	0.000164662	0.000169084	0.000166691	0.000159835	0.000147452	0.000131806	0.000115445	0.000100071	8.62719e-05
1.43297e-05	1.85715e-05	2.24751e-05	2.31121e-05	2.32884e-05	2.29724e-05	2.2966e-05	2.28762e-05	2.28547e-05	2.27849e-05	2.2945e-05	2.30693e-05	2.32077e-05	2.35693e-05	2.37062e-05	2.38489e-05	2.42931e-05	2.50687e-05	2.51176e-05	2.51958e-05	2.62243e-05	2.5971e-05	2.54781e-05	2.50396e-05	2.40118e-05	2.4405e-05	2.64262e-05	2.90518e-05	2.92834e-05	2.78764e-05	2.64083e-05	2.77661e-05	2.85455e-05	3.36278e-05	3.67345e-05	4.72629e-05	5.49877e-05	6.29609e-05	8.0187e-05	8.95126e-05	9.60381e-05	0.000106072	0.000108531	0.000107118	0.000103271	0.000102444	9.43927e-05	8.56785e-05	7.73346e-05	6.98221e-05
1.89745e-05	2.48825e-05	3.14348e-05	3.24601e-05	3.2763e-05	3.25855e-05	3.24051e-05	3.23121e-05	3.22203e-05	3.20457e-05	3.22696e-05	3.23894e-05	3.23963e-05	3.26866e-05	3.25623e-05	3.25661e-05	3.28207e-05	3.33173e-05	3.31792e-05	3.30717e-05	3.39366e-05	3.38117e-05	3.37688e-05	3.38014e-05	3.2926e-05	3.33308e-05	3.46247e-05	3.65436e-05	3.66073e-05	3.63184e-05	3.46466e-05	3.45288e-05	3.37868e-05	3.53719e-05	3.58928e-05	3.94702e-05	4.20048e-05	4.43668e-05	5.17867e-05	5.56919e-05	5.84289e-05	6.49008e-05	6.75346e-05	6.83232e-05	6.77808e-05	7.06339e-05	6.88239e-05	6.5761e-05	6.21699e-05	5.85189e-05
2.34173e-05	3.08083e-05	3.99457e-05	4.08948e-05	4.17624e-05	4.2029e-05	4.21464e-05	4.22247e-05	4.23108e-05	4.20121e-05	4.21416e-05	4.22983e-05	4.2239e-05	4.25371e-05	4.24328e-05	4.24769e-05	4.2764e-05	4.30819e-05	4.26487e-05	4.22944e-05	4.33503e-05	4.33066e-05	4.32995e-05	4.33731e-05	4.229e-05	4.27829e-05	4.36847e-05	4.48953e-05	4.44508e-05	4.49709e-05	4.35461e-05	4.39289e-05	4.2875e-05	4.38358e-05	4.34346e-05	4.45873e-05	4.50862e-05	4.50356e-05	4.7781e-05	4.89496e-05	4.9466e-05	5.25965e-05	5.44671e-05	5.5193e-05	5.50069e-05	5.73588e-05	5.77599e-05	5.70287e-05	5.56198e-05	5.38658e-05
2.78833e-05	3.70226e-05	4.87174e-05	4.91804e-05	5.04872e-05	5.17931e-05	5.22735e-05	5.27411e-05	5.25113e-05	5.21727e-05	5.24065e-05	5.26359e-05	5.26766e-05	5.30234e-05	5.27322e-05	5.26606e-05	5.28644e-05	5.33615e-05	5.29178e-05	5.25959e-05	5.39456e-05	5.39242e-05	5.39514e-05	5.40304e-05	5.26627e-05	5.32822e-05	5.41505e-05	5.50443e-05	5.42572e-05	5.51688e-05	5.38397e-05	5.47403e-05	5.35262e-05	5.44923e-05	5.38165e-05	5.4526e-05	5.46359e-05	5.39149e-05	5.55392e-05	5.59675e-05	5.55985e-05	5.73151e-05	5.84988e-05	5.86235e-05	5.79672e-05	5.96539e-05	6.03387e-05	6.00309e-05	5.91117e-05	5.78668e-05
3.21719e-05	4.25451e-05	5.63718e-05	5.63326e-05	5.84042e-05	6.03574e-05	6.1914e-05	6.26736e-05	6.3069e-05	6.26751e-05	6.298e-05	6.32119e-05	6.30915e-05	6.35592e-05	6.32676e-05	6.31375e-05	6.33572e-05	6.39735e-05	6.34093e-05	6.29992e-05	6.46336e-05	6.46608e-05	6.47925e-05	6.50076e-05	6.33915e-05	6.41169e-05	6.50382e-05	6.58758e-05	6.46924e-05	6.58155e-05	6.42031e-05	6.54069e-05	6.40346e-05	6.52063e-05	6.44048e-05	6.50973e-05	6.51698e-05	6.41436e-05	6.56258e-05	6.59096e-05	6.51583e-05	6.63133e-05	6.72931e-05	6.70849e-05	6.6102e-05	6.78407e-05	6.89571e-05	6.89672e-05	6.82218e-05	6.70584e-05
3.61326e-05	4.77619e-05	6.36298e-05	6.30815e-05	6.58607e-05	6.85532e-05	7.09286e-05	7.27391e-05	7.36896e-05	7.38708e-05	7.41658e-05	7.44232e-05	7.422e-05	7.44985e-05	7.41377e-05	7.41431e-05	7.4532e-05	7.52662e-05	7.45404e-05	7.39371e-05	7.57467e-05	7.56143e-05	7.56674e-05	7.584e-05	7.3935e-05	7.46979e-05	7.57133e-05	7.65637e-05	7.51721e-05	7.65295e-05	7.47654e-05	7.63857e-05	7.48417e-05	7.63173e-05	7.53342e-05	7.5983e-05	7.6055e-05	7.48075e-05	7.62845e-05	7.65475e-05	7.56001e-05	7.65875e-05	7.77266e-05	7.74285e-05	7.6171e-05	7.77312e-05	7.90361e-05	7.90124e-05	7.81014e-05	7.66856e-05
3.93017e-05	5.16967e-05	6.93849e-05	6.78686e-05	7.11528e-05	7.48301e-05	7.82229e-05	8.08171e-05	8.2421e-05	8.28205e-05	8.38598e-05	8.39163e-05	8.36989e-05	8.42197e-05	8.38389e-05	8.37961e-05	8.41973e-05	8.49697e-05	8.41224e-05	8.35082e-05	8.56184e-05	8.55603e-05	8.5745e-05	8.60731e-05	8.38814e-05	8.47274e-05	8.57603e-05	8.65461e-05	8.48424e-05	8.62556e-05	8.43031e-05	8.62493e-05	8.4529e-05	8.63124e-05	8.51713e-05	8.58531e-05	8.58902e-05	8.43794e-05	8.58672e-05	8.60744e-05	8.4806e-05	8.55392e-05	8.68213e-05	8.64861e-05	8.50665e-05	8.65184e-05	8.80873e-05	8.81251e-05	8.71044e-05	8.54894e-05
4.12834e-05	5.41086e-05	7.33236e-05	7.13069e-05	7.50701e-05	7.92571e-05	8.36243e-05	8.69905e-05	8.92086e-05	9.01206e-05	9.14115e-05	9.21807e-05	9.20487e-05	9.26219e-05	9.21063e-05	9.19421e-05	9.23666e-05	9.33826e-05	9.23963e-05	9.15318e-05	9.39414e-05	9.39331e-05	9.41831e-05	9.46031e-05	9.20439e-05	9.29822e-05	9.40907e-05	9.48543e-05	9.28539e-05	9.44362e-05	9.23256e-05	9.45422e-05	9.2675e-05	9.47693e-05	9.35088e-05	9.43609e-05	9.44445e-05	9.2735e-05	9.4429e-05	9.47094e-05	9.33027e-05	9.39916e-05	9.54371e-05	9.50172e-05	9.33493e-05	9.46485e-05	9.63816e-05	9.63757e-05	9.51431e-05	9.32155e-05
4.39062e-05	5.70728e-05	7.76312e-05	7.49358e-05	7.88337e-05	8.38884e-05	8.90776e-05	9.3239e-05	9.62082e-05	9.77822e-05	9.95719e-05	0.000100606	0.000100733	0.000101537	0.00010115	0.000101185	0.000101669	0.000102709	0.000101647	0.000100785	0.000103438	0.000103351	0.000103481	0.000103803	0.000100906	0.000101938	0.000103229	0.000104142	0.000102059	0.000103784	0.000101453	0.000103817	0.000101782	0.000104048	0.000102701	0.000103687	0.000103806	0.000101935	0.000103807	0.000104109	0.000102524	0.000103049	0.000104606	0.000104077	0.000102192	0.000103321	0.000105164	0.000105122	0.000103739	0.000101581
4.6788e-05	6.08478e-05	8.27654e-05	7.90942e-05	8.28902e-05	8.85002e-05	9.4594e-05	9.96716e-05	0.000103477	0.000105481	0.000107833	0.000109478	0.000110041	0.000111127	0.000110623	0.000110569	0.000111045	0.000112111	0.000110886	0.000109875	0.000112824	0.000112849	0.000113093	0.000113468	0.000110436	0.000111549	0.000112928	0.000114017	0.000111849	0.000113752	0.00011124	0.000113705	0.000111517	0.000113913	0.000112483	0.000113462	0.000113536	0.000111504	0.000113356	0.000113646	0.000111954	0.000112577	0.000114251	0.000113658	0.000111607	0.000112786	0.00011478	0.000114729	0.000113199	0.000110803
4.76878e-05	6.17335e-05	8.45655e-05	8.03766e-05	8.45132e-05	9.08417e-05	9.75032e-05	0.000103032	0.000107417	0.000110239	0.000113316	0.000115445	0.00011636	0.000118003	0.000117803	0.000117623	0.000118177	0.000119436	0.00011809	0.000116955	0.000120097	0.000120052	0.000120274	0.000120687	0.000117406	0.000118633	0.000120115	0.000121237	0.000118851	0.000120954	0.000118146	0.00012082	0.00011838	0.000120947	0.000119321	0.000120393	0.0001205	0.000118293	0.000120374	0.000120696	0.000118858	0.000119537	0.000121348	0.00012069	0.000118436	0.000119752	0.000121886	0.000121818	0.000120151	0.000117541
4.97389e-05	6.31725e-05	8.73118e-05	8.26814e-05	8.67896e-05	9.29739e-05	0.000100357	0.000106844	0.000112039	0.000115272	0.000118937	0.000121722	0.000122846	0.000124552	0.000124423	0.000124817	0.000125484	0.000126842	0.000125405	0.000124177	0.000127511	0.000127431	0.000127601	0.000128054	0.000124565	0.000125916	0.000127513	0.000128751	0.000126235	0.00012865	0.000125736	0.000128696	0.000126097	0.000128863	0.000127158	0.000128373	0.000128538	0.000126182	0.000128386	0.000128633	0.000126577	0.000127212	0.000129034	0.000128307	0.000125907	0.000127129	0.000129344	0.000129262	0.0001275	0.000124772
5.89757e-05	7.32485e-05	9.87563e-05	9.31038e-05	9.69599e-05	0.000103556	0.000111781	0.000119375	0.000125438	0.000129152	0.000133245	0.000136537	0.000138334	0.000140578	0.000140574	0.000141169	0.000142362	0.000144081	0.000142838	0.000141682	0.00014504	0.000144892	0.000145082	0.000145483	0.000141829	0.00014316	0.000144754	0.00014595	0.000143354	0.000145679	0.000142729	0.000145703	0.000143084	0.000145915	0.000144212	0.000145418	0.000145588	0.000143209	0.000145338	0.000145626	0.000143555	0.00014399	0.00014584	0.000145086	0.000142648	0.00014368	0.000145877	0.000145761	0.000143959	0.00014119
5.29612e-05	6.63278e-05	9.16454e-05	8.59371e-05	8.95748e-05	9.64847e-05	0.000105213	0.000113137	0.000119608	0.000123798	0.000128444	0.000132335	0.000134513	0.000137296	0.00013741	0.000137972	0.000139215	0.000141157	0.000139655	0.000138308	0.000142012	0.000141808	0.000141983	0.000142427	0.000138399	0.000139949	0.000141837	0.000143225	0.00014036	0.000143023	0.000139748	0.000143097	0.000140185	0.000143389	0.00014149	0.000142938	0.000143143	0.000140493	0.000142909	0.000143233	0.000140897	0.000141421	0.000143535	0.000142724	0.000139995	0.000141031	0.000143531	0.000143406	0.000141359	0.00013823
6.45521e-05	7.80657e-05	0.000104396	9.75186e-05	0.000101197	0.000108216	0.000116839	0.000124946	0.000131973	0.000136958	0.00014233	0.00014664	0.000148944	0.000152173	0.000152926	0.000154126	0.00015595	0.000158209	0.000157033	0.000155819	0.000159475	0.000159456	0.000159716	0.000160134	0.000156272	0.000157624	0.000159268	0.000160448	0.000157744	0.00016036	0.000157343	0.000160516	0.000157778	0.000160753	0.000158936	0.000160254	0.000160425	0.000157828	0.000160082	0.000160322	0.000158013	0.000158358	0.000160331	0.000159535	0.000156916	0.000157931	0.000160376	0.000160277	0.000158354	0.000155389
0.000164063	8.17894e-05	6.75998e-05	7.09245e-05	7.07635e-05	8.02579e-05	8.19618e-05	7.86294e-05	7.57306e-05	7.75273e-05	7.80649e-05	7.53996e-05	7.32318e-05	7.50178e-05	7.26861e-05	6.92988e-05	6.79892e-05	6.70153e-05	6.55213e-05	6.53574e-05	7.04677e-05	7.29796e-05	7.52002e-05	7.74581e-05	7.79029e-05	8.16855e-05	8.39363e-05	8.41194e-05	8.56165e-05	8.63825e-05	8.73536e-05	8.93206e-05	8.93371e-05	9.29891e-05	9.36347e-05	9.63527e-05	9.79883e-05	9.58643e-05	9.86463e-05	0.0001001	9.56783e-05	9.02387e-05	9.31801e-05	9.085e-05	8.11401e-05	8.6216e-05	9.7193e-05	9.97037e-05	9.65995e-05	8.70012e-05
8.92313e-06	1.20002e-05	6.26156e-06	5.75722e-06	8.32497e-06	1.48907e-05	1.89672e-05	2.0092e-05	2.13242e-05	2.47433e-05	2.94775e-05	3.37278e-05	3.63781e-05	3.94337e-05	3.91047e-05	3.80896e-05	3.89095e-05	3.89047e-05	3.63153e-05	3.43747e-05	3.6487e-05	3.77152e-05	3.87025e-05	4.03217e-05	4.08839e-05	4.47122e-05	4.91486e-05	5.24589e-05	5.50948e-05	5.49444e-05	5.38809e-05	5.18612e-05	4.92767e-05	4.89936e-05	4.72544e-05	4.89489e-05	4.87161e-05	4.80407e-05	5.07605e-05	5.24985e-05	5.22175e-05	5.15434e-05	5.52677e-05	5.51947e-05	4.92929e-05	5.03143e-05	5.44895e-05	5.36188e-05	5.00382e-05	4.36101e-05
2.27008e-06	2.30062e-06	2.2853e-06	2.40294e-06	2.52127e-06	3.48715e-06	4.48986e-06	5.88644e-06	6.83797e-06	8.85775e-06	1.35807e-05	1.7697e-05	2.01089e-05	2.17897e-05	2.19435e-05	2.309e-05	2.53149e-05	2.74803e-05	2.80231e-05	2.83614e-05	3.03102e-05	2.91145e-05	2.7383e-05	2.66834e-05	2.57974e-05	2.75346e-05	3.0518e-05	3.39858e-05	3.60899e-05	3.76827e-05	3.81612e-05	4.12816e-05	4.27819e-05	5.01332e-05	5.45711e-05	6.56517e-05	7.39263e-05	8.16918e-05	9.37033e-05	0.000103523	0.000108957	0.000110186	0.000115235	0.000113486	0.000104296	9.86171e-05	9.5367e-05	8.71113e-05	7.73245e-05	6.63244e-05
3.09573e-06	3.99924e-06	4.32358e-06	4.24931e-06	4.19781e-06	4.59643e-06	4.9048e-06	4.94106e-06	5.0594e-06	5.54692e-06	6.73115e-06	8.09655e-06	9.73536e-06	1.15148e-05	1.24322e-05	1.44912e-05	1.77573e-05	2.06069e-05	2.16497e-05	2.25837e-05	2.4974e-05	2.46818e-05	2.4307e-05	2.39153e-05	2.20609e-05	2.16983e-05	2.21624e-05	2.35823e-05	2.35018e-05	2.5518e-05	2.74555e-05	3.95015e-05	4.95263e-05	7.90311e-05	0.000100509	0.000146918	0.000181486	0.000214137	0.000265057	0.000297677	0.000319011	0.000326823	0.000330725	0.000320134	0.000299094	0.000267189	0.000235765	0.000202271	0.000171078	0.000142975
4.65569e-06	6.19294e-06	7.31871e-06	7.70511e-06	7.41349e-06	7.4155e-06	7.55581e-06	7.6176e-06	7.8006e-06	7.89449e-06	8.24039e-06	8.75335e-06	9.35826e-06	1.03409e-05	1.07989e-05	1.17538e-05	1.34855e-05	1.54697e-05	1.59478e-05	1.66178e-05	1.86191e-05	1.83893e-05	1.81973e-05	1.78907e-05	1.60799e-05	1.51981e-05	1.58597e-05	1.79074e-05	1.86692e-05	2.02715e-05	2.21589e-05	3.26225e-05	4.08938e-05	6.53833e-05	8.24134e-05	0.000120361	0.000146778	0.000170713	0.000211792	0.000234628	0.000247976	0.000258378	0.000258994	0.000248147	0.00022959	0.00021228	0.000187393	0.000161081	0.000137197	0.000116115
6.82107e-06	9.03093e-06	1.1954e-05	1.24382e-05	1.24115e-05	1.22511e-05	1.2196e-05	1.21937e-05	1.22536e-05	1.22389e-05	1.2322e-05	1.24096e-05	1.25614e-05	1.28363e-05	1.30207e-05	1.32938e-05	1.37815e-05	1.45153e-05	1.47089e-05	1.52562e-05	1.70314e-05	1.72143e-05	1.72508e-05	1.72286e-05	1.6054e-05	1.58824e-05	1.68143e-05	1.89903e-05	1.9813e-05	2.00078e-05	1.92227e-05	2.18047e-05	2.33828e-05	3.11129e-05	3.57382e-05	4.77102e-05	5.55348e-05	6.23072e-05	7.67522e-05	8.41169e-05	8.78436e-05	9.50782e-05	9.64971e-05	9.33479e-05	8.70474e-05	8.77738e-05	8.13689e-05	7.32681e-05	6.55318e-05	5.83207e-05
9.36438e-06	1.23573e-05	1.75461e-05	1.84559e-05	1.87778e-05	1.90146e-05	1.87478e-05	1.86942e-05	1.8668e-05	1.85242e-05	1.85206e-05	1.86716e-05	1.88222e-05	1.8949e-05	1.88474e-05	1.88389e-05	1.90286e-05	1.94479e-05	1.94222e-05	1.95138e-05	2.04937e-05	2.05967e-05	2.07588e-05	2.0934e-05	2.01994e-05	2.05787e-05	2.17602e-05	2.37529e-05	2.40068e-05	2.39436e-05	2.23745e-05	2.29349e-05	2.27429e-05	2.58122e-05	2.71602e-05	3.21759e-05	3.50866e-05	3.74008e-05	4.45969e-05	4.80615e-05	4.99e-05	5.57561e-05	5.78514e-05	5.713e-05	5.44438e-05	5.79138e-05	5.62218e-05	5.28583e-05	4.91371e-05	4.52617e-05
1.22622e-05	1.62159e-05	2.403e-05	2.46376e-05	2.55626e-05	2.61055e-05	2.64932e-05	2.6397e-05	2.64398e-05	2.62452e-05	2.62606e-05	2.63374e-05	2.63387e-05	2.65407e-05	2.65145e-05	2.64992e-05	2.66416e-05	2.69175e-05	2.66622e-05	2.64282e-05	2.73224e-05	2.7348e-05	2.74703e-05	2.76549e-05	2.68452e-05	2.72892e-05	2.82407e-05	2.9804e-05	2.98045e-05	3.03604e-05	2.89264e-05	2.93755e-05	2.8692e-05	3.06501e-05	3.08341e-05	3.34493e-05	3.44839e-05	3.49643e-05	3.93536e-05	4.12764e-05	4.21981e-05	4.71352e-05	4.93098e-05	4.91249e-05	4.73343e-05	5.134e-05	5.12023e-05	4.93483e-05	4.6889e-05	4.41141e-05
1.57639e-05	2.08422e-05	3.13803e-05	3.13246e-05	3.28552e-05	3.46371e-05	3.56818e-05	3.6279e-05	3.61771e-05	3.60627e-05	3.60932e-05	3.6279e-05	3.62948e-05	3.65392e-05	3.64087e-05	3.64309e-05	3.65953e-05	3.69071e-05	3.64963e-05	3.61051e-05	3.70571e-05	3.70936e-05	3.72356e-05	3.74268e-05	3.63449e-05	3.6931e-05	3.79183e-05	3.92444e-05	3.885e-05	3.9731e-05	3.81464e-05	3.87834e-05	3.77471e-05	3.93509e-05	3.90833e-05	4.08129e-05	4.11834e-05	4.06411e-05	4.35512e-05	4.43116e-05	4.40994e-05	4.76419e-05	4.90441e-05	4.86718e-05	4.72299e-05	5.10991e-05	5.16687e-05	5.07439e-05	4.91424e-05	4.72282e-05
1.89255e-05	2.48645e-05	3.76727e-05	3.6743e-05	3.92175e-05	4.21502e-05	4.44201e-05	4.59563e-05	4.69238e-05	4.65843e-05	4.67638e-05	4.69321e-05	4.68542e-05	4.71973e-05	4.69149e-05	4.67974e-05	4.70891e-05	4.76252e-05	4.71212e-05	4.66221e-05	4.77841e-05	4.77981e-05	4.79224e-05	4.81306e-05	4.66514e-05	4.73146e-05	4.83636e-05	4.94931e-05	4.85355e-05	4.9656e-05	4.79826e-05	4.89447e-05	4.76369e-05	4.90676e-05	4.85196e-05	4.98044e-05	5.00803e-05	4.91916e-05	5.16323e-05	5.21012e-05	5.12495e-05	5.38172e-05	5.46565e-05	5.39314e-05	5.2305e-05	5.57428e-05	5.66953e-05	5.61849e-05	5.48895e-05	5.31721e-05
2.27238e-05	2.91176e-05	4.4447e-05	4.25129e-05	4.54279e-05	5.00342e-05	5.40665e-05	5.68314e-05	5.83253e-05	5.89546e-05	5.9102e-05	5.93766e-05	5.92663e-05	5.95557e-05	5.91992e-05	5.91809e-05	5.95064e-05	6.022e-05	5.95637e-05	5.90542e-05	6.07079e-05	6.06211e-05	6.07007e-05	6.09329e-05	5.90955e-05	5.98e-05	6.07624e-05	6.16704e-05	6.02514e-05	6.17171e-05	5.98973e-05	6.1538e-05	6.00122e-05	6.16557e-05	6.08079e-05	6.18422e-05	6.20279e-05	6.07474e-05	6.28984e-05	6.31995e-05	6.19957e-05	6.3705e-05	6.45814e-05	6.37651e-05	6.19973e-05	6.50613e-05	6.63451e-05	6.60749e-05	6.48313e-05	6.30729e-05
2.64755e-05	3.27649e-05	5.02932e-05	4.73219e-05	5.06149e-05	5.64944e-05	6.20412e-05	6.63041e-05	6.91686e-05	7.04391e-05	7.17598e-05	7.18096e-05	7.16951e-05	7.22692e-05	7.18032e-05	7.17423e-05	7.21867e-05	7.30361e-05	7.21361e-05	7.13874e-05	7.34358e-05	7.33698e-05	7.35362e-05	7.38312e-05	7.15792e-05	7.24275e-05	7.35101e-05	7.44132e-05	7.26854e-05	7.43739e-05	7.21722e-05	7.42221e-05	7.2292e-05	7.43425e-05	7.31866e-05	7.42581e-05	7.44597e-05	7.2781e-05	7.48561e-05	7.51615e-05	7.36931e-05	7.48051e-05	7.61413e-05	7.53993e-05	7.34045e-05	7.60778e-05	7.7736e-05	7.7513e-05	7.6026e-05	7.38691e-05
2.93053e-05	3.48482e-05	5.39477e-05	5.01666e-05	5.32685e-05	6.04169e-05	6.74798e-05	7.31111e-05	7.70936e-05	7.91763e-05	8.13398e-05	8.24917e-05	8.23486e-05	8.29677e-05	8.24771e-05	8.24133e-05	8.29566e-05	8.40565e-05	8.30321e-05	8.2176e-05	8.4702e-05	8.46748e-05	8.49131e-05	8.52899e-05	8.24152e-05	8.33585e-05	8.45325e-05	8.54592e-05	8.34039e-05	8.53872e-05	8.29212e-05	8.54644e-05	8.32377e-05	8.57214e-05	8.42422e-05	8.55348e-05	8.57157e-05	8.35537e-05	8.58416e-05	8.61251e-05	8.42004e-05	8.51013e-05	8.67931e-05	8.59777e-05	8.35114e-05	8.59671e-05	8.80879e-05	8.78494e-05	8.60318e-05	8.33237e-05
3.28608e-05	3.75064e-05	5.80671e-05	5.35461e-05	5.6752e-05	6.46054e-05	7.30478e-05	8.01691e-05	8.5649e-05	8.86433e-05	9.16207e-05	9.34329e-05	9.39636e-05	9.4727e-05	9.42877e-05	9.43406e-05	9.49453e-05	9.61933e-05	9.50332e-05	9.40207e-05	9.68483e-05	9.6794e-05	9.70862e-05	9.76032e-05	9.4377e-05	9.56263e-05	9.70498e-05	9.80509e-05	9.56273e-05	9.76432e-05	9.47473e-05	9.75331e-05	9.49858e-05	9.7821e-05	9.61351e-05	9.75615e-05	9.76756e-05	9.51789e-05	9.76229e-05	9.79294e-05	9.56911e-05	9.66086e-05	9.85917e-05	9.77261e-05	9.50059e-05	9.67741e-05	9.91864e-05	9.90233e-05	9.70677e-05	9.41081e-05
3.71722e-05	4.17969e-05	6.3566e-05	5.77065e-05	6.09614e-05	6.97837e-05	7.9579e-05	8.81829e-05	9.48831e-05	9.89453e-05	0.000103059	0.000105888	0.000107162	0.000108757	0.000108167	0.000108106	0.000108816	0.000110218	0.000108923	0.000107795	0.000110918	0.000110833	0.000111015	0.000111421	0.000107847	0.000109198	0.000110882	0.000112141	0.000109536	0.000111891	0.000108779	0.000111768	0.000108997	0.000111945	0.000110086	0.000111463	0.000111597	0.000108936	0.000111642	0.000111999	0.000109642	0.000110917	0.00011314	0.000112173	0.00010919	0.000110654	0.000113106	0.000112877	0.00011075	0.000107567
3.99534e-05	4.25781e-05	6.49887e-05	5.86379e-05	6.18108e-05	7.12294e-05	8.21632e-05	9.20158e-05	9.99115e-05	0.000105096	0.000110302	0.00011396	0.000115624	0.000117945	0.000117931	0.000117994	0.000118816	0.000120471	0.000119046	0.000117767	0.000121298	0.000121225	0.000121537	0.000122059	0.000118039	0.000119553	0.000121369	0.000122773	0.00011977	0.000122585	0.000119002	0.00012247	0.000119234	0.000122581	0.000120417	0.000121824	0.000121995	0.000118955	0.000121845	0.000122187	0.00011947	0.000120702	0.000123068	0.000121927	0.000118543	0.000119971	0.000122835	0.000122596	0.000120168	0.000116493
4.35208e-05	4.49014e-05	6.8053e-05	6.09301e-05	6.3553e-05	7.33828e-05	8.51647e-05	9.60911e-05	0.000105191	0.000111409	0.000117817	0.000122752	0.000125364	0.000128487	0.000128722	0.00012954	0.00013057	0.000132337	0.000130738	0.000129337	0.000133116	0.000133003	0.000133356	0.000133989	0.000129534	0.000131252	0.00013326	0.000134731	0.000131362	0.000134393	0.000130425	0.000134417	0.000130861	0.000134667	0.000132298	0.000133836	0.000134122	0.000130795	0.000134044	0.000134546	0.000131528	0.000132681	0.000135236	0.000133969	0.000130216	0.000131961	0.00013517	0.00013493	0.000132217	0.000128099
5.6899e-05	5.90734e-05	8.44482e-05	7.54501e-05	7.84943e-05	8.90057e-05	0.000101799	0.000114094	0.000124381	0.000131662	0.000138937	0.000144799	0.000148462	0.000152811	0.000153669	0.000154972	0.000156715	0.00015864	0.000157004	0.000155653	0.000159796	0.000159711	0.000159955	0.000160456	0.000155706	0.000157396	0.000159478	0.00016105	0.00015768	0.00016084	0.000156786	0.000160897	0.000157252	0.000161322	0.000158958	0.00016057	0.000160896	0.000157407	0.000160424	0.000160867	0.000157787	0.000158873	0.000161659	0.00016043	0.000156614	0.000158355	0.000161575	0.0001613	0.000158503	0.000154279
5.20374e-05	4.80421e-05	7.13631e-05	6.33976e-05	6.54174e-05	7.53448e-05	8.84837e-05	0.000101857	0.000112934	0.000120993	0.000129388	0.000136196	0.000140443	0.000145507	0.000146569	0.000148124	0.000150263	0.000152855	0.000151023	0.000149527	0.000154466	0.000154442	0.000154822	0.0001556	0.000150218	0.000152327	0.000154895	0.000156749	0.000152787	0.000156348	0.000151609	0.000156231	0.000151914	0.000156444	0.000153556	0.000155454	0.000155762	0.000151631	0.000155203	0.000155803	0.000152137	0.000153001	0.000156514	0.000155168	0.000150486	0.000152281	0.000156392	0.000156193	0.000152885	0.000147813
7.04361e-05	6.84742e-05	9.40777e-05	8.40842e-05	8.69932e-05	9.77248e-05	0.000111353	0.000125107	0.000136914	0.000146127	0.000155642	0.000163579	0.000168773	0.000174584	0.000176556	0.000179148	0.000182331	0.000185862	0.0001845	0.000183228	0.000187855	0.000187781	0.000188087	0.000188665	0.000183197	0.000185123	0.000187547	0.000189406	0.000185452	0.000189028	0.000184406	0.000188937	0.000184729	0.000189084	0.000186274	0.000188304	0.000188659	0.000184726	0.000188523	0.000189086	0.000185558	0.000186232	0.000189792	0.000188593	0.000184237	0.000185727	0.000189613	0.000189452	0.000186337	0.000181553
3C				3D				3E
Control	7.48365e-05	1.77612e-05		Control	4.78372e-05	4.91369e-06		Control	0.000160508	3.7684e-05
STZ	0.00016536	2.38489e-05		STZ	0.000105011	1.4848e-05		STZ	0.000344905	6.81236e-05
3F				3G				3H
Control	0.000155305	3.95737e-05		Control	3.7152e-05	4.69168e-06		Control	0.000155305	3.95737e-05
STZ	0.000286803	5.13931e-05		STZ	6.44581e-05	1.07952e-05		STZ	0.000286803	5.13931e-05
[truncated: 10 more columns]

## Sheet: Figure 4
4A
0.0134199	0.0135608	0.0135394	0.014419	0.0145991	0.0133954	0.013696	0.0136155	0.0125461	0.0133317	0.0135826	0.0137441	0.0133456	0.0131429	0.0122089	0.0129274	0.0122503	0.012502	0.0122842	0.0123251	0.0118307	0.0111065	0.0108422	0.0106197	0.010548	0.0106738	0.0108894	0.0109936	0.0107524	0.0104618	0.0112751	0.0106569	0.0113193	0.010844	0.0111232	0.0107667	0.0103205	0.010218	0.0104722	0.0108414	0.0106328	0.0110426	0.0112829	0.0113046	0.010603	0.0105455	0.0101264	0.0100639	0.0101007	0.0104469
0.0248347	0.0251854	0.025778	0.0271309	0.0269434	0.0248691	0.0256465	0.0253109	0.0239668	0.0251464	0.0261394	0.0256945	0.0255334	0.0250869	0.0237621	0.0247108	0.0233882	0.0241499	0.0239069	0.0243845	0.0230862	0.0218763	0.0215721	0.021452	0.0213844	0.021859	0.0221099	0.0219529	0.021811	0.0214467	0.022816	0.02167	0.0222307	0.0219525	0.0220059	0.021943	0.0210184	0.0206743	0.0210398	0.0218128	0.0214541	0.0226104	0.0223242	0.0225304	0.0214831	0.0216538	0.0206844	0.0205949	0.0206486	0.0213747
0.0230659	0.0231433	0.0246908	0.0251321	0.0245078	0.0230346	0.0238993	0.023405	0.0234795	0.0238489	0.0248127	0.0237549	0.0243486	0.023772	0.0234582	0.0240036	0.0226625	0.0237828	0.0238232	0.025019	0.0228475	0.0223699	0.0226211	0.0230225	0.0228417	0.0232197	0.0230318	0.0231024	0.0228537	0.0231382	0.0237382	0.0230578	0.0223304	0.0228063	0.0220907	0.0229092	0.0223786	0.0215865	0.0218843	0.022666	0.0225298	0.0236614	0.0231356	0.0229408	0.0226393	0.0229123	0.0221105	0.0222964	0.0218281	0.0227478
0.0247174	0.0241648	0.0256563	0.0254936	0.0254087	0.024223	0.0248013	0.0249374	0.0255852	0.0254174	0.0249572	0.0243524	0.0253183	0.0246724	0.0251073	0.0256135	0.0244375	0.0256035	0.0254117	0.0270697	0.0244772	0.024353	0.0255252	0.0260292	0.0253229	0.0252511	0.0244304	0.0258446	0.0247393	0.0255678	0.0251984	0.0250005	0.0240505	0.0243236	0.0230171	0.0244972	0.0243126	0.023177	0.0238348	0.0242438	0.0243309	0.0249319	0.0251858	0.0242891	0.0245839	0.0244039	0.0240818	0.0246847	0.0234111	0.0245937
0.0273328	0.027009	0.0276211	0.0274337	0.0277962	0.0263001	0.0268254	0.0280337	0.0281012	0.0278164	0.0266711	0.0265983	0.0278931	0.0272582	0.028014	0.0283352	0.0276148	0.0285947	0.0285108	0.028908	0.0276843	0.0269158	0.0285296	0.0291254	0.0279917	0.0277736	0.0267255	0.0286687	0.0269304	0.0284463	0.027228	0.027577	0.0268408	0.0265421	0.0252985	0.027236	0.02667	0.0252383	0.0268189	0.0265818	0.0264071	0.0268312	0.0270506	0.0262593	0.0268626	0.0262377	0.0263087	0.0272994	0.0256362	0.0264031
0.0319696	0.0327844	0.0316117	0.0320574	0.0323027	0.0306006	0.0314145	0.0326981	0.0317644	0.0325249	0.0322876	0.0324063	0.0337506	0.0325554	0.0335301	0.0333501	0.0335853	0.0351374	0.0355535	0.0331201	0.0334632	0.0331745	0.0337603	0.0352733	0.0329922	0.0326677	0.0327327	0.0327546	0.0319175	0.0342587	0.0325037	0.0336343	0.0326802	0.031232	0.0321227	0.0331838	0.0323578	0.030638	0.0333489	0.0329552	0.0320568	0.0318244	0.0322556	0.0313455	0.0312369	0.0305958	0.0310835	0.0327877	0.0305037	0.0300825
0.0474221	0.0489207	0.0461124	0.0465958	0.0469277	0.0465212	0.0473596	0.0478396	0.0465918	0.0500137	0.0504219	0.0497395	0.0502772	0.0489051	0.0504784	0.0483317	0.0497077	0.0535257	0.0529335	0.0508126	0.0501262	0.0519181	0.051257	0.0530389	0.0494495	0.0487156	0.0500544	0.0474124	0.0497474	0.051067	0.0499902	0.0504463	0.0496619	0.0485443	0.0506896	0.050308	0.0504631	0.0489971	0.0516235	0.0516007	0.0505577	0.04974	0.0504496	0.0492898	0.0466934	0.0465719	0.047759	0.0500334	0.0474321	0.0467526
0.080068	0.0814829	0.0801847	0.0782696	0.0783922	0.0813747	0.0821447	0.0810144	0.080564	0.0860334	0.0861976	0.0835536	0.0831726	0.0826916	0.0845614	0.0804276	0.0818791	0.0862688	0.0854839	0.0867211	0.0842758	0.0863452	0.0854928	0.0863687	0.0844121	0.0834036	0.0839673	0.0816668	0.0848689	0.0853288	0.0857351	0.0850066	0.0843828	0.0873205	0.0872799	0.0846304	0.0873846	0.0871607	0.0861327	0.085919	0.0867947	0.0855052	0.0857717	0.0864524	0.083591	0.0834618	0.0858037	0.0864556	0.0860189	0.0867191
0.110475	0.111139	0.112229	0.108003	0.107703	0.112812	0.11306	0.110218	0.111446	0.114583	0.114499	0.112515	0.112152	0.11183	0.112994	0.109442	0.110955	0.110845	0.111661	0.11385	0.112871	0.114115	0.113148	0.114109	0.11594	0.116146	0.114113	0.114097	0.114395	0.115026	0.1158	0.116697	0.116732	0.121613	0.120337	0.114935	0.118231	0.120841	0.114925	0.114424	0.117176	0.114385	0.115693	0.118692	0.119909	0.119637	0.122807	0.119474	0.12158	0.12381
0.103739	0.10395	0.104535	0.101647	0.102707	0.104613	0.10288	0.101363	0.102829	0.101421	0.100738	0.102376	0.101807	0.101739	0.101808	0.100814	0.10248	0.0976588	0.099087	0.0995371	0.101699	0.10428	0.102509	0.102445	0.10785	0.108828	0.105506	0.106656	0.104864	0.104258	0.104909	0.107197	0.109549	0.110408	0.109409	0.106166	0.105367	0.110472	0.105052	0.104668	0.106315	0.104093	0.106033	0.108857	0.111214	0.112545	0.114747	0.109138	0.111847	0.113486
0.0660173	0.0660225	0.0650221	0.0652929	0.0678243	0.0655314	0.0626371	0.0640922	0.0633672	0.0609282	0.0598631	0.0626378	0.0621052	0.0629144	0.0616489	0.0631717	0.0641749	0.0591335	0.0606165	0.0601698	0.0632692	0.0658623	0.0642211	0.0616926	0.0683234	0.0680741	0.0660403	0.0672346	0.0650539	0.0641507	0.0649709	0.0655657	0.0689854	0.0665815	0.0647983	0.0664719	0.0636292	0.0666799	0.0652533	0.0649733	0.0652129	0.0653782	0.0657719	0.0670848	0.0670809	0.0691392	0.0697008	0.0656695	0.0675541	0.0677777
0.0354145	0.0344416	0.0329221	0.0343005	0.0362218	0.0336807	0.0321613	0.0342602	0.0322533	0.031271	0.0309024	0.0325772	0.0324003	0.0336498	0.031304	0.0335595	0.0340338	0.0310255	0.0327366	0.0324297	0.0346026	0.0346162	0.0341974	0.031703	0.0354975	0.0349509	0.0343178	0.034698	0.0335431	0.0333404	0.0341697	0.0335242	0.0354302	0.0336105	0.0320092	0.0343368	0.0335019	0.0330404	0.0332856	0.0334974	0.0336	0.0343183	0.0340917	0.0342483	0.0343633	0.0341152	0.0347728	0.0328233	0.0333735	0.0333532
0.0226724	0.0215624	0.0203399	0.0211848	0.0216688	0.0205845	0.0207146	0.0214783	0.0202019	0.020683	0.0204296	0.021434	0.0209969	0.0227158	0.0204325	0.0216519	0.0215084	0.0204694	0.0218313	0.0216356	0.0227597	0.0221086	0.021872	0.0209594	0.0213204	0.0216238	0.0212485	0.0210873	0.0214115	0.0210716	0.0214373	0.0213443	0.021793	0.020931	0.0207298	0.0213949	0.0212448	0.020635	0.0209084	0.0214034	0.0212509	0.0213984	0.0212281	0.0213518	0.0224546	0.0206061	0.0215186	0.0203975	0.0209139	0.0206244
0.0182696	0.0177398	0.0169962	0.0179022	0.0175546	0.0169243	0.0177212	0.0172034	0.0171307	0.0181643	0.0174601	0.0181814	0.0174943	0.0190066	0.017829	0.017682	0.0170762	0.017485	0.0177263	0.0179457	0.0184093	0.0186622	0.0178304	0.0176603	0.0170918	0.017504	0.0176777	0.0172565	0.0178532	0.01742	0.0171217	0.0177921	0.0176151	0.0168245	0.017261	0.0173011	0.0172471	0.0171183	0.0176711	0.0179089	0.0175297	0.0173352	0.0168308	0.0171046	0.0179458	0.0167121	0.0168827	0.0162613	0.0175062	0.0169927
0.0176622	0.0171754	0.0167661	0.0183227	0.0174256	0.0168693	0.0177204	0.0168141	0.0175322	0.0176291	0.0174849	0.0175553	0.0169823	0.0177092	0.0175396	0.0168285	0.016578	0.0173138	0.0167914	0.0169298	0.0176753	0.0178708	0.0171919	0.0167957	0.0166671	0.0164831	0.0178087	0.0168871	0.0168463	0.0163847	0.0161018	0.0174148	0.0165885	0.0156465	0.016339	0.0163204	0.0168345	0.0164479	0.017094	0.0175115	0.0169847	0.0167096	0.0158866	0.0159973	0.0162067	0.0156667	0.0151848	0.0155076	0.0167208	0.0162659
0.0193364	0.0184874	0.0184144	0.0203597	0.0187439	0.0192282	0.0196473	0.0186942	0.0197857	0.0189746	0.0197289	0.018321	0.0184445	0.0186931	0.0186441	0.0185518	0.0186209	0.018485	0.0181322	0.0177483	0.0190457	0.0182071	0.0184581	0.0175663	0.0180042	0.0173588	0.0190176	0.0183671	0.0177184	0.0168791	0.0175043	0.0186335	0.0175483	0.0167456	0.0179777	0.0181162	0.0182337	0.0178006	0.0179941	0.0186768	0.0180067	0.0179107	0.01692	0.0173407	0.0171404	0.0167176	0.0159285	0.0173701	0.0178524	0.017392
0.021464	0.0205133	0.0204255	0.0219735	0.0207306	0.0220418	0.0223652	0.0210042	0.0222231	0.0215525	0.0218659	0.0198315	0.0206649	0.020097	0.0207567	0.0213813	0.0210669	0.0200623	0.0199098	0.0195378	0.0202034	0.0187273	0.019748	0.0191724	0.0197443	0.0191539	0.0203823	0.0201614	0.0197417	0.0186406	0.0199996	0.0197727	0.0192476	0.0193362	0.0206107	0.0207594	0.0202728	0.0196984	0.0197515	0.0197116	0.0191134	0.0193722	0.0187109	0.0193308	0.0190737	0.0191311	0.0183189	0.0197533	0.0195746	0.0190154
0.0219743	0.0219792	0.0211747	0.0217402	0.0215363	0.0226745	0.0230049	0.0217803	0.0224288	0.0218913	0.0213525	0.0204385	0.0208905	0.0197197	0.0215051	0.0220635	0.021415	0.0203984	0.0199718	0.0199176	0.0195231	0.0188011	0.019594	0.0197318	0.0202633	0.020127	0.0210245	0.0205571	0.0205432	0.0197355	0.0205576	0.0193519	0.0196484	0.0206958	0.0211643	0.0212907	0.0209007	0.0201364	0.0202988	0.0198803	0.019275	0.0195211	0.0192651	0.0198538	0.0195577	0.020313	0.0197377	0.0203159	0.0199921	0.0192948
0.0197852	0.0203701	0.0196993	0.0193534	0.0195386	0.0200512	0.019975	0.019596	0.0193813	0.0182411	0.0185808	0.0183583	0.0181836	0.0174348	0.0186527	0.0192374	0.0186956	0.0182072	0.0176199	0.0176315	0.0171511	0.0172966	0.0177534	0.0177704	0.0182939	0.0186544	0.0195543	0.0188693	0.0188005	0.0180232	0.0183156	0.0168307	0.0176874	0.0186621	0.0180322	0.0186846	0.0190707	0.0181255	0.0179765	0.0182973	0.017521	0.0172937	0.0172477	0.0177453	0.0175865	0.0184403	0.0181092	0.0181784	0.0176809	0.0172318
0.0158639	0.0159021	0.0163685	0.0157449	0.0159595	0.0154392	0.0154414	0.0155262	0.0151776	0.0135841	0.0148265	0.014634	0.0146163	0.0143514	0.0140999	0.0150114	0.0145072	0.0145041	0.0142128	0.0141465	0.0142302	0.0142985	0.0148246	0.0144104	0.0145154	0.0151061	0.015888	0.0153806	0.0153708	0.0144414	0.0149323	0.0135044	0.0142806	0.0145507	0.0135763	0.0145025	0.0154369	0.0144852	0.0144259	0.0148623	0.0141124	0.0138004	0.0138959	0.0139776	0.0141287	0.0149124	0.0145221	0.0144696	0.0136337	0.0136575
0.0123325	0.011876	0.012777	0.0122564	0.0125858	0.0117013	0.0117523	0.0120197	0.0118967	0.0107862	0.0112501	0.0116811	0.0116656	0.0116968	0.0107381	0.0116509	0.0112743	0.0113589	0.0113736	0.0113325	0.0115648	0.0116319	0.011778	0.0117167	0.0111666	0.0117216	0.0120228	0.0116626	0.0118271	0.0113453	0.0117432	0.0108611	0.0110778	0.0109791	0.0106367	0.0109515	0.011639	0.0111094	0.0115951	0.0113292	0.0108711	0.0109893	0.0109985	0.0107741	0.0110916	0.0117014	0.0113332	0.0111704	0.0105347	0.0106321
0.0101536	0.00959871	0.0102855	0.00982583	0.0100727	0.00983165	0.00931407	0.00988784	0.00982558	0.00947378	0.00907816	0.0101548	0.00969105	0.00980779	0.00898064	0.00978139	0.00955851	0.00961085	0.00947806	0.00981561	0.00965745	0.0100675	0.0096074	0.0101237	0.00930089	0.00963479	0.00970705	0.00943443	0.00952339	0.00965209	0.00953243	0.00935792	0.00898776	0.00905337	0.00907617	0.00894735	0.00915923	0.00906166	0.00975384	0.0092111	0.00889534	0.00930211	0.00909132	0.00901746	0.00919244	0.00946942	0.00927214	0.00915457	0.00910918	0.00895371
0.00889451	0.00855294	0.00889822	0.00857404	0.0085825	0.00887517	0.00801693	0.00862148	0.00872607	0.00858301	0.00820394	0.00917867	0.0086646	0.00853555	0.00812694	0.0087683	0.0087183	0.00892939	0.00831536	0.00917089	0.00866814	0.00892373	0.00852378	0.00903958	0.00840789	0.0085048	0.00865439	0.00847845	0.00847027	0.00884835	0.00831625	0.00871411	0.00808431	0.00822016	0.00803767	0.00813699	0.00803519	0.00804798	0.00868171	0.00821816	0.00802075	0.00833387	0.00819027	0.00807251	0.00796855	0.00817244	0.00785713	0.00816334	0.00828735	0.00802473
0.00804799	0.00807755	0.00799926	0.00796371	0.00792205	0.0083818	0.00762318	0.0079663	0.00811438	0.00789681	0.00789286	0.00829839	0.00816074	0.00782154	0.00777543	0.0080499	0.0084647	0.00867898	0.00786565	0.00859285	0.0081307	0.0079744	0.00819459	0.00833572	0.00804037	0.00783652	0.00791815	0.00788401	0.00801306	0.0082251	0.00773327	0.00831907	0.00775083	0.00761425	0.00744996	0.00772778	0.00759907	0.00758714	0.00806763	0.00761119	0.00772305	0.0077422	0.0078034	0.00743618	0.007368	0.00755343	0.00693151	0.00782837	0.00763529	0.00736963
0.00750961	0.00766224	0.00740177	0.00767645	0.00758804	0.00815617	0.0075907	0.00770579	0.00772097	0.00747349	0.00759477	0.00778973	0.0079646	0.0074407	0.00766729	0.00758336	0.00842956	0.00831855	0.00775793	0.00785848	0.0076446	0.00750409	0.00793083	0.0077969	0.00773731	0.00740224	0.00728025	0.00750162	0.00783431	0.00769569	0.00755277	0.00781559	0.00748534	0.00717875	0.00708671	0.00743181	0.00732103	0.00735134	0.00760496	0.0072859	0.00756612	0.00752745	0.00754718	0.00710486	0.00724722	0.0073319	0.0067028	0.00773039	0.00712786	0.00704362
0.00714236	0.00734366	0.0070886	0.00749989	0.00728271	0.00788481	0.00750133	0.00735158	0.00743933	0.00723977	0.00715515	0.00750103	0.00778995	0.00719378	0.00746031	0.00716713	0.00801591	0.0078978	0.00756222	0.00715409	0.00726722	0.00727741	0.00740762	0.00714062	0.00719054	0.00710331	0.00681609	0.00734613	0.0076693	0.00726291	0.00733976	0.00726748	0.00727419	0.0069916	0.00673303	0.00710309	0.00696634	0.00708906	0.00713682	0.00708181	0.00736673	0.00742763	0.00730328	0.00678029	0.00698222	0.00706249	0.00672476	0.00737291	0.00664709	0.00704823
0.00682563	0.00711531	0.00693225	0.00726282	0.00702526	0.0074631	0.00719002	0.00704527	0.00705166	0.00692725	0.00672642	0.00706046	0.00742689	0.00691398	0.00697965	0.00681788	0.00731611	0.00751673	0.00717506	0.00661592	0.0070486	0.00692008	0.00687509	0.00671817	0.00672359	0.00673906	0.00644165	0.00713568	0.00720573	0.00690671	0.00693967	0.00686072	0.00693009	0.00660373	0.00644849	0.00663448	0.0065136	0.00682004	0.00666875	0.00677082	0.0069908	0.00703877	0.00691693	0.00639308	0.00649811	0.00653088	0.006496	0.0067332	0.00632769	0.00693027
0.0065139	0.00666607	0.006713	0.00681935	0.00667389	0.00680189	0.00668047	0.00675361	0.00648361	0.00638846	0.00630101	0.00654135	0.00691192	0.00641378	0.00632755	0.00656418	0.00668256	0.0068828	0.00664844	0.00619833	0.00665888	0.00637993	0.00638404	0.00661369	0.00634123	0.00622888	0.00608981	0.00678487	0.00665824	0.00662724	0.00641532	0.00646673	0.00631812	0.00604704	0.00618015	0.00611274	0.00601848	0.00654953	0.00629411	0.00627015	0.0063652	0.00648724	0.00639934	0.00597368	0.00609792	0.00593481	0.00612041	0.00615742	0.00616727	0.00634447
0.00606479	0.00607387	0.00625847	0.00611594	0.00617935	0.00604948	0.00607421	0.00611797	0.00585327	0.00576301	0.00584592	0.00608783	0.00625283	0.00579096	0.00587121	0.00616598	0.00606386	0.00605328	0.00611884	0.00572632	0.00609077	0.00583381	0.00580809	0.00633471	0.00587086	0.00576305	0.00569972	0.00627828	0.00619297	0.00618076	0.00574981	0.00595077	0.00573745	0.00554776	0.00584856	0.00557964	0.00548206	0.00613147	0.00593654	0.00567013	0.00566022	0.00599035	0.00591683	0.00553053	0.00568575	0.00542212	0.00575582	0.00573119	0.00591076	0.00561211
0.00557359	0.00561848	0.00569053	0.00534502	0.00575373	0.00558508	0.00557668	0.00549426	0.00527162	0.00528841	0.00543081	0.00570587	0.00560936	0.00536465	0.00570705	0.00571615	0.00549419	0.00538364	0.00569778	0.00535447	0.00558006	0.00545389	0.00525148	0.00583194	0.00547374	0.00548339	0.00531629	0.00560882	0.00564436	0.00549365	0.00512219	0.00545457	0.00536567	0.00505669	0.00557185	0.00512992	0.00499078	0.00559704	0.00545728	0.00525898	0.00520747	0.00553214	0.00558768	0.00517729	0.00518731	0.00511977	0.00538743	0.0053634	0.00554382	0.00517871
0.00519242	0.00524983	0.00516301	0.00487042	0.0053534	0.00532794	0.00523159	0.00517805	0.00484108	0.00503082	0.00508447	0.00541676	0.005167	0.0051066	0.00548533	0.00535437	0.00514609	0.00490905	0.00531331	0.00511633	0.00523779	0.00514407	0.0049202	0.00533639	0.0051229	0.00526284	0.00494928	0.0050886	0.00515683	0.00497846	0.0047968	0.00508757	0.00510589	0.0046752	0.00527877	0.00481258	0.00473688	0.00508577	0.00500867	0.00511593	0.00491115	0.00507694	0.00527158	0.00483066	0.00483704	0.00496055	0.00498213	0.00497962	0.00514369	0.00491429
0.00491037	0.0048122	0.00475157	0.00477632	0.0048805	0.0049654	0.00503805	0.00498266	0.00465994	0.00484329	0.00484661	0.00513325	0.0049271	0.00484625	0.00514988	0.00498204	0.00498498	0.00465662	0.00488016	0.00487644	0.00507344	0.00477471	0.00476571	0.00502808	0.00476125	0.00500513	0.00464987	0.00487666	0.00483647	0.00484492	0.00465831	0.00476764	0.00489811	0.0045049	0.00493872	0.00455907	0.00465562	0.00464653	0.00471982	0.00494317	0.00458981	0.00472092	0.00481321	0.00458144	0.0046632	0.00477182	0.00465634	0.00460537	0.00475401	0.00457335
0.00469545	0.00442273	0.0044879	0.00474899	0.00448535	0.00454187	0.00484822	0.00467667	0.00459626	0.00459843	0.00470328	0.0047891	0.00483006	0.00466374	0.00488061	0.00461995	0.00478425	0.00459728	0.00455374	0.00464276	0.00485116	0.00444981	0.00457328	0.00483305	0.00447677	0.00462621	0.00449658	0.00467372	0.00457228	0.00474662	0.0044479	0.00444677	0.0046789	0.00440863	0.00469422	0.00437063	0.00449269	0.00434158	0.00455316	0.00461108	0.00432452	0.00451449	0.00437844	0.00450073	0.00449637	0.00453767	0.00441322	0.00428971	0.00456294	0.00426399
0.00447815	0.00419891	0.00430894	0.00452897	0.004278	0.00432139	0.0045146	0.00436331	0.00448371	0.00428524	0.00453396	0.00443188	0.00468024	0.00449771	0.00464239	0.00433542	0.00455363	0.00450252	0.00439966	0.0043858	0.00451199	0.0042227	0.00432688	0.0045741	0.0042568	0.00420917	0.00439078	0.00438114	0.00433492	0.00452156	0.00422037	0.00420903	0.00440788	0.00425248	0.00449427	0.00422038	0.00426475	0.00420323	0.00438379	0.00434745	0.00415856	0.00438938	0.00413971	0.00435857	0.00425423	0.0042335	0.00418318	0.00408453	0.00448434	0.00408633
0.00422434	0.0040537	0.00418785	0.00426134	0.00413837	0.00421288	0.0041599	0.0042439	0.00432547	0.00397811	0.00432121	0.00418366	0.00440309	0.00423052	0.0043941	0.00412038	0.00443583	0.00434455	0.00424393	0.00411159	0.00427309	0.00404646	0.00418326	0.00429004	0.00407504	0.00394045	0.00417548	0.00408401	0.00409294	0.00427917	0.00406865	0.00401433	0.00414996	0.00403517	0.00424568	0.00403316	0.00404814	0.00414077	0.00412645	0.00419418	0.00409551	0.0042875	0.00397819	0.00404492	0.00393746	0.00400326	0.00397892	0.00392927	0.00425603	0.00396709
0.00398507	0.0039115	0.00413615	0.00405427	0.00397632	0.00406991	0.00390466	0.00419144	0.00415271	0.00381755	0.00417854	0.00401741	0.00418105	0.00403803	0.00420132	0.00396525	0.00435672	0.00418293	0.00408586	0.0039313	0.00410063	0.00392499	0.00410236	0.00402284	0.00388157	0.0037488	0.00384556	0.00380563	0.00382323	0.00406275	0.00395263	0.00381458	0.00394019	0.00386808	0.00396755	0.00383726	0.00382325	0.00401796	0.00384909	0.0039517	0.00404869	0.00418315	0.00382922	0.00370317	0.00370411	0.00393047	0.00373778	0.00380656	0.00400137	0.00384276
0.00374876	0.00385293	0.00399317	0.0038639	0.00385552	0.00391678	0.00374679	0.00405147	0.00397348	0.00381201	0.00410145	0.00381964	0.00400003	0.00393437	0.00405076	0.00389235	0.0041868	0.00401259	0.00398462	0.00380267	0.00390838	0.0038646	0.00391795	0.00383235	0.00365137	0.00356315	0.00353241	0.0036041	0.00365521	0.00389122	0.00377167	0.00369238	0.00370187	0.00376118	0.00369608	0.00365584	0.00360212	0.00382588	0.00362651	0.00368112	0.00391807	0.00401886	0.0037678	0.00353965	0.00364357	0.00378656	0.00345183	0.00373657	0.00382824	0.00371696
0.00354129	0.00380183	0.00368178	0.00368753	0.00368633	0.00369908	0.00361892	0.00383356	0.00375568	0.00378035	0.0039342	0.00360101	0.00376445	0.00378025	0.00384578	0.00374757	0.0039012	0.00380898	0.00386032	0.00360574	0.00374869	0.00371186	0.00366524	0.00374167	0.00348055	0.0033969	0.00330205	0.00347856	0.00355877	0.00371691	0.00354977	0.0036118	0.00341849	0.00359618	0.00345438	0.00350133	0.00342473	0.00366521	0.00344762	0.00351356	0.00364764	0.00375453	0.00371155	0.00347074	0.00361448	0.0035478	0.00323278	0.00362918	0.00365246	0.00359631
0.00345805	0.00359433	0.00342119	0.00350196	0.00345903	0.00347129	0.00352525	0.00358169	0.00352409	0.00360417	0.00362741	0.00341102	0.00353284	0.00359748	0.00362198	0.00352892	0.0035865	0.00356192	0.00363139	0.00343131	0.00351625	0.00344489	0.00344291	0.00359075	0.00338983	0.00328508	0.00318973	0.00342493	0.00345379	0.00349264	0.00340218	0.00348345	0.00322698	0.00335256	0.00323149	0.00340699	0.00333679	0.00351453	0.00332909	0.00341152	0.00338365	0.00348503	0.00352686	0.00330635	0.00349205	0.00340185	0.00314905	0.00344702	0.00348961	0.0034531
0.00339084	0.00332851	0.00330087	0.00334973	0.0032431	0.00330369	0.00344521	0.00333084	0.00334777	0.00339833	0.00334746	0.00322668	0.00329505	0.00347237	0.00347746	0.00336472	0.00338258	0.00338314	0.00339784	0.00333237	0.00323946	0.00325266	0.00327384	0.00335155	0.00326621	0.0032366	0.0031695	0.00337362	0.0033493	0.00330374	0.00326433	0.00332824	0.00313156	0.00314028	0.00310477	0.00335163	0.00328328	0.00333232	0.00326367	0.00330271	0.00327322	0.00329466	0.00326964	0.00311106	0.00329959	0.00329595	0.0031147	0.00324477	0.00337274	0.00326925
0.00320672	0.00310204	0.0032026	0.00324881	0.00304687	0.00315386	0.00329095	0.00314355	0.00319451	0.00321532	0.00317838	0.0030592	0.00305805	0.00343251	0.00335552	0.00319688	0.00327576	0.00328812	0.00322126	0.00321641	0.00313335	0.00312105	0.00316332	0.00311262	0.00308914	0.00317106	0.00311788	0.00324034	0.00321734	0.00319265	0.00308327	0.00317539	0.00302124	0.00300735	0.00307603	0.00324393	0.0031771	0.00315905	0.0031687	0.00313892	0.00322595	0.00312868	0.00309445	0.00302284	0.00307831	0.00317448	0.00304082	0.00311446	0.00328955	0.00307023
0.0030152	0.00289756	0.00308668	0.00309268	0.00291923	0.00300604	0.00307128	0.00304259	0.00305308	0.00299965	0.00305417	0.00293746	0.0028731	0.0034084	0.00318366	0.00304667	0.00320057	0.0031997	0.00307598	0.00308456	0.00314197	0.00302331	0.0030823	0.00295287	0.0029268	0.00307587	0.00303042	0.00304485	0.00304889	0.00307191	0.00295456	0.003017	0.00289072	0.00288895	0.00296752	0.00309789	0.00301174	0.00303787	0.00300675	0.00297426	0.00315405	0.00300795	0.00298618	0.00299145	0.00286602	0.00307419	0.00295247	0.00304408	0.00317456	0.00290887
0.0028487	0.00279548	0.00298514	0.00287396	0.00283933	0.00289123	0.0028715	0.00297364	0.00295964	0.00282838	0.0029216	0.00282132	0.00271398	0.00326469	0.00302553	0.00297386	0.00307591	0.00313082	0.00300049	0.00296594	0.0030954	0.00294791	0.0029888	0.00284446	0.00280734	0.00297575	0.00294078	0.00283157	0.00289089	0.00292627	0.00286053	0.00286713	0.00273621	0.00275311	0.00274826	0.00298026	0.00282167	0.00293749	0.00285562	0.00286572	0.00304914	0.00297169	0.00289321	0.00289362	0.00279193	0.00298956	0.00285993	0.00293878	0.0030297	0.00277072
0.00265971	0.00278485	0.00286698	0.00270651	0.00271652	0.00275633	0.00274329	0.00292264	0.0028987	0.00272857	0.00280086	0.00272901	0.00260145	0.0030078	0.00293818	0.0028896	0.00283353	0.00303718	0.00291134	0.00285858	0.00300219	0.00284636	0.00283069	0.00274827	0.00271332	0.00282524	0.0028048	0.00264015	0.00279928	0.00281077	0.00275788	0.00274746	0.00256943	0.00265794	0.00257341	0.00285806	0.00264663	0.00280031	0.00270563	0.00278377	0.00289963	0.00290409	0.00280563	0.00274783	0.00280525	0.00288533	0.00275619	0.00282535	0.00294699	0.00265572
0.00251712	0.00271025	0.002711	0.00264494	0.00256833	0.00258533	0.00264824	0.00286113	0.00283143	0.00262357	0.00273781	0.00268381	0.00257096	0.00277177	0.00284587	0.00278218	0.0026423	0.00293142	0.00274082	0.00276897	0.0028949	0.00273222	0.00269089	0.00272517	0.00266681	0.00263973	0.00263045	0.00254254	0.00274454	0.00270009	0.00271166	0.0026047	0.00246134	0.00260392	0.00250602	0.00274194	0.00253881	0.00263352	0.0025818	0.00269981	0.00274624	0.00277471	0.00270319	0.00267546	0.00277526	0.00274916	0.00267296	0.00268173	0.00286812	0.00258383
0.00241181	0.00255908	0.00255591	0.00262077	0.0024973	0.00243271	0.00259325	0.00273334	0.00269908	0.00254188	0.00267819	0.00263085	0.00256562	0.00265175	0.00268156	0.00268379	0.00258244	0.00288579	0.00258993	0.00268112	0.00274149	0.00260719	0.00263196	0.00266876	0.00262236	0.00248862	0.00247341	0.00252622	0.0026485	0.00257717	0.00264733	0.00244821	0.00240936	0.0025368	0.00245366	0.00264265	0.00248038	0.00249087	0.00254363	0.00258999	0.00263354	0.0026704	0.0025977	0.00263529	0.0026939	0.00260765	0.00259135	0.00250789	0.00267139	0.00253273
0.00233148	0.00238773	0.00242552	0.00256017	0.00245005	0.00230932	0.00258245	0.00257211	0.00256222	0.0025263	0.00253579	0.00255662	0.00255069	0.00256624	0.0025312	0.00258231	0.00249604	0.0028055	0.00249315	0.00254322	0.00256665	0.00250078	0.00255972	0.00247933	0.00249518	0.00239805	0.00235032	0.00247101	0.00248678	0.00249209	0.00252853	0.00234691	0.00234283	0.0024208	0.00238445	0.0025039	0.00242499	0.0024091	0.00251004	0.00244004	0.00254802	0.00257023	0.00246347	0.00251944	0.00256931	0.00248624	0.00248384	0.00241942	0.00244616	0.00246068
0.00230073	0.00224875	0.00234229	0.0024764	0.00233883	0.00224937	0.00250278	0.00245447	0.00253334	0.00250586	0.00236815	0.0024776	0.00250046	0.00244003	0.00243792	0.00251328	0.00241467	0.00263643	0.00241742	0.00240539	0.00245419	0.00244092	0.0024525	0.0023308	0.00236062	0.0023262	0.00226663	0.00237036	0.00234412	0.00245033	0.00241297	0.00231112	0.00225684	0.00232106	0.00234402	0.00238119	0.00237836	0.00238636	0.00245362	0.00231711	0.00249355	0.00246124	0.00233592	0.00240287	0.00242598	0.00241342	0.00235885	0.00240531	0.00233434	0.00237966
0.00226849	0.00216822	0.00231222	0.00237997	0.00226171	0.00225669	0.00234541	0.00237678	0.00250448	0.00244162	0.00225953	0.00238626	0.00236581	0.00236052	0.00235416	0.00241983	0.00241499	0.00248533	0.00235024	0.00231333	0.00241236	0.00240105	0.00235474	0.00230079	0.00227528	0.00225078	0.00225709	0.00229375	0.00228137	0.00236248	0.00230846	0.00230172	0.00218913	0.00227751	0.00229725	0.00232668	0.00231975	0.00235929	0.00239422	0.00225687	0.00243581	0.00237499	0.00226421	0.00232991	0.0023162	0.002364	0.0022054	0.00235512	0.00228363	0.00229521
0.00220619	0.00212743	0.00231773	0.0022235	0.00225303	0.00224639	0.00221952	0.00226882	0.00240816	0.00239605	0.00218714	0.00231439	0.00221238	0.00232325	0.00227814	0.00226009	0.00239436	0.00239052	0.00230639	0.00225797	0.00235631	0.00232627	0.00225441	0.00228972	0.00223445	0.00219415	0.00227228	0.00223673	0.00227689	0.00223852	0.00220812	0.00226872	0.00217306	0.00221592	0.00217973	0.00228419	0.00225237	0.00226956	0.00232595	0.00220863	0.00233529	0.00227431	0.00221536	0.00221563	0.0022591	0.0022976	0.00207623	0.00228536	0.0022292	0.00221224
0.00214578	0.00208859	0.00227961	0.00205054	0.00218805	0.00217916	0.00213059	0.00214168	0.00230766	0.0023507	0.00212125	0.00226902	0.00211608	0.00226305	0.00219555	0.00210695	0.00228859	0.00229121	0.00226497	0.00221871	0.00224579	0.00220692	0.0021655	0.00227592	0.00223233	0.00213358	0.00223157	0.00214251	0.0022448	0.00216295	0.00210834	0.00220847	0.00212557	0.00211021	0.00203369	0.0022069	0.00219419	0.00213365	0.00223885	0.00215136	0.00219649	0.00216455	0.00214213	0.00207829	0.00218844	0.00220554	0.00204505	0.00221594	0.00217204	0.00214426
0.00209586	0.00203024	0.00213882	0.00195565	0.00204872	0.00208744	0.00205135	0.00204677	0.00220079	0.00221017	0.00208483	0.00220174	0.00203348	0.00220621	0.00210196	0.00200922	0.00214427	0.00218366	0.00216035	0.00215748	0.00215948	0.00210671	0.0021142	0.00225137	0.00220334	0.00202858	0.00211646	0.00205277	0.00215826	0.00216613	0.00201698	0.00213606	0.00199659	0.00203265	0.00198512	0.00210434	0.00210168	0.0020379	0.0021348	0.00209811	0.00206284	0.00206691	0.00206373	0.00200124	0.00211665	0.00208763	0.00206604	0.00212444	0.00210499	0.00206384
0.00203785	0.00196799	0.00199259	0.00194467	0.00192321	0.0020036	0.00197624	0.00197481	0.00209899	0.00204167	0.0020615	0.00209946	0.00198339	0.00217137	0.00207236	0.00197033	0.00202631	0.00208941	0.00205777	0.00208486	0.00211278	0.00205818	0.00206252	0.00217868	0.00209182	0.00190491	0.00198692	0.00200105	0.00208853	0.00218161	0.00196554	0.0020309	0.00187874	0.00198225	0.00202539	0.00200943	0.00198042	0.00199901	0.00203826	0.00202431	0.00197537	0.0019574	0.00198986	0.00196086	0.00208634	0.00198165	0.00204676	0.00204514	0.0020247	0.00197585
0.00195194	0.0019032	0.00188319	0.00191812	0.00184324	0.00190282	0.00189592	0.00192184	0.00203477	0.00194924	0.00197182	0.00197942	0.00195097	0.00209186	0.00206042	0.00194129	0.0019101	0.00197397	0.0020312	0.00201121	0.00203467	0.0020005	0.00196911	0.00204829	0.00194173	0.00181282	0.001897	0.00188834	0.00201934	0.00208587	0.00192569	0.00188673	0.00182151	0.00189386	0.00200871	0.00190665	0.00189105	0.00192731	0.00194718	0.00192782	0.00193871	0.00185389	0.00190133	0.00188989	0.00200735	0.00189665	0.00195826	0.00196925	0.00191559	0.00189818
0.00182418	0.00180319	0.00177959	0.0018342	0.00180412	0.00177153	0.00180012	0.00186267	0.00197918	0.00187191	0.0018214	0.0018651	0.00185046	0.00194923	0.00195011	0.00189295	0.00178305	0.00184056	0.00198807	0.00191733	0.00191989	0.00191573	0.00183487	0.00191307	0.0017891	0.00175714	0.00180891	0.00173289	0.00191558	0.0019074	0.00184004	0.00176259	0.00178219	0.00176812	0.0018745	0.00180872	0.00182665	0.00180793	0.00183698	0.00183914	0.00191675	0.00179237	0.00182672	0.00179721	0.0018555	0.00182165	0.00181893	0.00185515	0.00179665	0.00179882
0.001688	0.00168703	0.00170508	0.00173783	0.00175659	0.00167286	0.00170857	0.00173727	0.00187828	0.00177597	0.00169566	0.00176863	0.0017275	0.00180612	0.0017795	0.00184074	0.00170544	0.00173667	0.00187443	0.00180378	0.00180529	0.00181958	0.00170237	0.00182281	0.0016376	0.0017034	0.001691	0.00162182	0.00180511	0.00177211	0.00172695	0.0016817	0.0017074	0.00166562	0.00171746	0.00173417	0.00174251	0.00168843	0.001687	0.00175995	0.00186543	0.00174044	0.00175979	0.00173246	0.00173598	0.00175995	0.00166797	0.00173668	0.00170479	0.00170767
0.00157352	0.00159446	0.00162399	0.0016293	0.00166094	0.00159201	0.00161894	0.00157383	0.00172333	0.00167093	0.0015881	0.00165769	0.00162159	0.00167412	0.00160787	0.00174758	0.00163753	0.0016463	0.00174102	0.00165903	0.00168352	0.00166758	0.00157664	0.00170121	0.00150195	0.00160193	0.00156113	0.00152803	0.00168033	0.00165414	0.0016276	0.00157278	0.00156194	0.00157619	0.0016057	0.00162167	0.00162151	0.00157754	0.00151673	0.00166034	0.00173539	0.00166883	0.00164493	0.00164054	0.00166118	0.00164227	0.00152824	0.0016425	0.00158231	0.00162972
0.00140429	0.00143903	0.00144367	0.00144504	0.00148236	0.0014416	0.00146568	0.00137538	0.00149818	0.00148627	0.0014191	0.0014666	0.00146713	0.00148559	0.00140551	0.00153952	0.00146868	0.00147625	0.00154494	0.00143265	0.00149928	0.00145264	0.00140984	0.00146851	0.00135499	0.00141026	0.00139714	0.0013768	0.00149167	0.00144792	0.0014677	0.00137397	0.00135283	0.00140178	0.00145051	0.00142755	0.00143065	0.00140448	0.00136058	0.00146006	0.00148133	0.00152027	0.0014647	0.00144283	0.0014979	0.00142151	0.0013791	0.00148842	0.00136097	0.00145814
0.00109409	0.00113224	0.00112593	0.00113823	0.00114661	0.00115262	0.00116456	0.00106998	0.00115626	0.00116115	0.0011276	0.00113709	0.0011712	0.0011602	0.00110391	0.00117785	0.00114218	0.00115328	0.00118558	0.00109507	0.00118553	0.0011397	0.00113144	0.00112078	0.00109279	0.00110796	0.00112377	0.00109342	0.00117223	0.00113224	0.00113822	0.00106627	0.00107216	0.00109163	0.00113851	0.00110365	0.00112027	0.00108955	0.00112677	0.00111959	0.00111087	0.0011958	0.00117928	0.00112011	0.00116984	0.00109809	0.00111418	0.0011661	0.00105344	0.00113227
0.000680941	0.000705979	0.000704759	0.000731039	0.000701258	0.000728882	0.000729171	0.000670735	0.000714909	0.000730016	0.000718707	0.000702879	0.000737774	0.000723446	0.000692986	0.000721375	0.000709153	0.000719979	0.000716391	0.000679696	0.000745874	0.000706285	0.000716079	0.000693599	0.000692844	0.000694456	0.000720578	0.00068442	0.000723812	0.000727841	0.000691004	0.000665496	0.000682992	0.000683833	0.000707879	0.000673445	0.000702392	0.000671819	0.000732724	0.000695488	0.000683821	0.000735815	0.000755515	0.000701616	0.000727112	0.000683495	0.000706155	0.000721	0.000674226	0.000703309
0.000301341	0.000309966	0.000313257	0.000333082	0.000310188	0.000321129	0.000319667	0.00030258	0.000314897	0.000324707	0.000320934	0.00030838	0.000327024	0.000320897	0.000307735	0.000317921	0.000316563	0.000318455	0.000309435	0.000303034	0.000328179	0.000305864	0.000312104	0.000305674	0.000303584	0.000301985	0.000320527	0.000300175	0.000311411	0.000327719	0.000299081	0.000293327	0.00029949	0.000303008	0.00031246	0.000291494	0.000312033	0.000295453	0.000323283	0.000307442	0.000306952	0.000322789	0.000333633	0.000310367	0.000318321	0.000301021	0.000313175	0.00031629	0.000308266	0.000311711
8.40982e-05	8.62945e-05	8.84934e-05	9.2663e-05	8.86932e-05	8.88644e-05	8.76337e-05	8.69932e-05	8.76286e-05	8.95273e-05	8.98169e-05	8.58681e-05	9.0775e-05	8.98063e-05	8.68452e-05	9.00274e-05	8.90427e-05	8.86025e-05	8.58638e-05	8.67732e-05	8.96753e-05	8.45029e-05	8.47969e-05	8.44887e-05	8.23819e-05	8.33102e-05	8.84135e-05	8.4029e-05	8.55872e-05	9.02996e-05	8.29107e-05	8.30927e-05	8.21024e-05	8.49181e-05	8.67127e-05	8.17911e-05	8.7504e-05	8.21444e-05	8.74369e-05	8.47974e-05	8.83368e-05	9.12163e-05	9.11205e-05	8.53013e-05	8.73963e-05	8.43954e-05	8.75918e-05	8.75728e-05	8.74475e-05	8.81143e-05
2.6884e-05	2.70907e-05	2.7036e-05	2.75396e-05	2.72866e-05	2.71439e-05	2.68803e-05	2.79367e-05	2.71648e-05	2.69784e-05	2.86055e-05	2.8123e-05	2.73732e-05	2.78867e-05	2.7421e-05	2.82066e-05	2.63542e-05	2.85752e-05	2.69313e-05	2.75636e-05	2.65299e-05	2.7132e-05	2.68791e-05	2.63477e-05	2.60939e-05	2.69855e-05	2.71648e-05	2.72273e-05	2.75606e-05	2.80188e-05	2.69205e-05	2.72093e-05	2.72364e-05	2.68287e-05	2.72717e-05	2.77631e-05	2.67624e-05	2.49415e-05	2.7054e-05	2.79924e-05	2.82928e-05	2.87809e-05	2.91631e-05	2.80066e-05	2.77355e-05	2.62611e-05	2.70165e-05	2.74018e-05	2.6949e-05	2.76215e-05
8.4994e-05	8.38777e-05	8.36669e-05	8.61285e-05	8.87915e-05	8.69851e-05	8.91099e-05	8.6424e-05	8.89933e-05	8.55027e-05	8.61131e-05	8.98894e-05	8.46135e-05	8.95551e-05	8.75656e-05	8.60322e-05	8.6152e-05	8.80982e-05	8.66474e-05	8.61325e-05	8.38557e-05	8.72315e-05	8.70985e-05	8.49502e-05	8.43329e-05	8.60258e-05	8.56408e-05	8.49057e-05	8.52807e-05	9.09291e-05	8.80475e-05	8.6006e-05	8.91548e-05	8.63054e-05	8.65409e-05	8.99858e-05	8.70398e-05	8.30715e-05	8.63326e-05	8.87273e-05	8.67438e-05	9.01459e-05	9.41247e-05	8.88794e-05	9.14429e-05	8.24282e-05	8.39508e-05	9.10226e-05	8.53675e-05	8.60686e-05
0.000281135	0.000279063	0.000280564	0.000283779	0.000294848	0.00028882	0.000293153	0.000283466	0.000291381	0.000283261	0.000283557	0.000292279	0.000279554	0.000296354	0.000289846	0.000289698	0.000291167	0.000288865	0.000286639	0.000286343	0.000281216	0.000291285	0.000288495	0.000278993	0.000277101	0.000284647	0.000286548	0.000279746	0.000278458	0.000296373	0.000292467	0.000286175	0.00029174	0.00028171	0.000295787	0.000295901	0.000295878	0.000282985	0.000282772	0.000290555	0.000282452	0.000294919	0.000309115	0.000285302	0.000299752	0.000273572	0.000279013	0.000301575	0.000283657	0.000286948
0.000596923	0.000597407	0.000595075	0.000599207	0.000608216	0.000605995	0.000613179	0.00060062	0.000610902	0.000609647	0.000607517	0.000616588	0.000584744	0.00063461	0.000611705	0.000625624	0.000625569	0.000602305	0.000611455	0.000617187	0.000597547	0.000619379	0.00061898	0.000580447	0.000579171	0.000593087	0.000607806	0.000591239	0.000576926	0.000617103	0.00061054	0.000600543	0.000606344	0.000588135	0.000643589	0.000623218	0.00063138	0.000603295	0.000598175	0.000609606	0.000600825	0.000606573	0.000639644	0.00059963	0.000626911	0.000589443	0.000595022	0.000622686	0.000600774	0.000607056
0.000892551	0.000911032	0.000890385	0.000909978	0.000896582	0.000899531	0.000924897	0.00091239	0.000922692	0.000932618	0.000914326	0.000922131	0.000867174	0.000966877	0.000920504	0.000955216	0.000952724	0.000894588	0.000927247	0.000955202	0.000897852	0.000931902	0.000943457	0.000859261	0.000866149	0.00087605	0.000910271	0.000879971	0.000865273	0.000925771	0.000903261	0.000905048	0.000896339	0.000888173	0.00097987	0.000939208	0.000937099	0.000908525	0.000913233	0.000911784	0.000926022	0.000901481	0.000924961	0.00090349	0.000945777	0.000914547	0.00089547	0.000912053	0.000922518	0.000886872
0.00106011	0.00111053	0.00107175	0.00110752	0.00107531	0.00106945	0.0011169	0.0011142	0.00112748	0.00113397	0.00108581	0.00109893	0.00105679	0.00115688	0.00110484	0.00117013	0.00115818	0.00109499	0.00113526	0.00116592	0.00109364	0.00111586	0.00112839	0.00103367	0.00105594	0.00104222	0.00107853	0.00104755	0.00107427	0.00111684	0.00108895	0.00111757	0.00107059	0.00109183	0.00117348	0.00112694	0.00109833	0.00108238	0.00110933	0.00110072	0.00113969	0.00112097	0.00107686	0.00109976	0.00115782	0.00113366	0.00107795	0.00107287	0.00114245	0.00104047
0.00113167	0.00119381	0.00116337	0.00118516	0.00113979	0.00113226	0.00117301	0.00121026	0.00121373	0.00120868	0.00116676	0.00119238	0.0011791	0.00121278	0.00117761	0.00127682	0.00125342	0.00122212	0.0012467	0.00124356	0.00120368	0.00119975	0.00118454	0.00113159	0.0011433	0.00112446	0.00113816	0.00111371	0.00119715	0.00119391	0.00118626	0.0012319	0.00114602	0.00120537	0.00123347	0.00119423	0.00118487	0.00115237	0.00118494	0.00118156	0.00122764	0.00127275	0.00117425	0.00120189	0.001252	0.0012349	0.00116458	0.00112647	0.0012167	0.00113478
0.00117374	0.00121557	0.00120601	0.001191	0.00113134	0.00114022	0.00118834	0.00125172	0.00123405	0.00120026	0.00121828	0.00125706	0.00123401	0.00121117	0.00121521	0.00132149	0.00126261	0.00125172	0.00127998	0.00126113	0.00125857	0.00123699	0.00121203	0.0011732	0.00115668	0.00117464	0.0011805	0.00113097	0.00124414	0.00121838	0.00122089	0.00127282	0.00116001	0.00124529	0.00123446	0.00121597	0.00125701	0.00120494	0.00120637	0.00120415	0.00123914	0.00133337	0.00126592	0.00124383	0.00125853	0.00126411	0.00120363	0.00114065	0.00120227	0.00118961
0.00118968	0.00121213	0.00121142	0.00117114	0.00110487	0.00112562	0.00121714	0.0012789	0.00123737	0.00117923	0.00121853	0.00125635	0.00122541	0.00119493	0.0012394	0.00131176	0.00122286	0.00119938	0.00126005	0.00124354	0.00125729	0.00124783	0.00124629	0.00116888	0.0011389	0.00118735	0.00120908	0.00114671	0.00124121	0.00122988	0.00121706	0.00127684	0.00113613	0.0012131	0.00121415	0.00120549	0.00128412	0.00125237	0.00119093	0.00121779	0.00122088	0.00130622	0.00130614	0.00124725	0.00123996	0.00126742	0.00121415	0.00116101	0.00119812	0.00118325
0.00116097	0.00118626	0.00119481	0.00114503	0.00108214	0.00111064	0.00120339	0.00129283	0.00121362	0.00117566	0.00118028	0.00120716	0.00118795	0.00118426	0.00123236	0.00126931	0.00120116	0.00115528	0.00122568	0.00119888	0.00121056	0.00123344	0.00124105	0.00115494	0.00112665	0.00115097	0.00118888	0.00115626	0.00122218	0.00123514	0.00119631	0.00123873	0.00110434	0.00115948	0.00120185	0.00116634	0.00128294	0.00126429	0.00115913	0.00122055	0.00121228	0.00124361	0.00128875	0.00122672	0.00123542	0.00125419	0.00120279	0.00118458	0.00119722	0.00115716
0.00111113	0.00115146	0.00117607	0.00111128	0.0010683	0.00110727	0.00114905	0.00126224	0.00117429	0.00115244	0.00115938	0.00118265	0.00113993	0.00119311	0.00120903	0.00123538	0.0011815	0.00115231	0.00119348	0.00116297	0.00117082	0.00118451	0.00119331	0.00115073	0.00112	0.0011123	0.00117024	0.00114498	0.00119319	0.00120938	0.00117289	0.00115778	0.00109021	0.00112848	0.001209	0.00114478	0.0012621	0.00124327	0.00115289	0.00121621	0.00122106	0.00118881	0.00124888	0.00120566	0.00123133	0.00120096	0.00117655	0.00117657	0.00114862	0.00114311
0.00108496	0.00112048	0.00116734	0.00107908	0.00107106	0.00112101	0.00111205	0.00118834	0.0011725	0.00111331	0.00114613	0.00118211	0.00109758	0.00119915	0.00117848	0.00120737	0.00112368	0.00114957	0.00115602	0.00113635	0.00116526	0.0011484	0.00114846	0.00114886	0.00111565	0.00110944	0.00116784	0.00112705	0.00116554	0.00116768	0.00114539	0.00107774	0.00107992	0.00112331	0.00119988	0.00114823	0.00121853	0.00119966	0.00117063	0.00119842	0.00121831	0.00116841	0.00119712	0.00119956	0.00120816	0.00113708	0.001144	0.00115717	0.00109064	0.00114263
0.00107851	0.00108723	0.00114497	0.00107329	0.00106051	0.00111659	0.00110309	0.00111511	0.00117811	0.00109303	0.0011179	0.00116726	0.00106393	0.00115626	0.00112997	0.00118255	0.00105628	0.00112478	0.00111926	0.00110236	0.00115014	0.00113629	0.00112301	0.00112455	0.00110243	0.00110304	0.00112456	0.00108694	0.00115507	0.00114253	0.00111255	0.00102545	0.00105823	0.00111388	0.00115666	0.00114454	0.00118853	0.00113618	0.00117832	0.00113948	0.00119281	0.00116802	0.00113915	0.00117948	0.00116086	0.00109911	0.00112074	0.00115492	0.00107964	0.00115089
0.00105263	0.00104946	0.00108676	0.00106558	0.00101404	0.00106509	0.00110098	0.00106446	0.00113197	0.00108937	0.00108603	0.00113658	0.00103699	0.00109018	0.00107656	0.0011536	0.00103018	0.00108734	0.00109659	0.00108055	0.00110126	0.00110616	0.00109518	0.00108939	0.00107662	0.00107583	0.00105578	0.00104108	0.001119	0.0011226	0.00108043	0.00101522	0.00105493	0.00107342	0.00109048	0.00110387	0.00116296	0.00108317	0.00115244	0.00107703	0.00115125	0.00113982	0.00110088	0.00113166	0.00110622	0.00107723	0.00110734	0.00114195	0.00108457	0.00113033
0.0010197	0.00101344	0.00102242	0.00101144	0.000978384	0.00101524	0.00107664	0.00104675	0.00107474	0.0010884	0.0010572	0.00110829	0.00103742	0.00105148	0.00104806	0.00109321	0.00104707	0.0010388	0.00106916	0.001059	0.00105671	0.00105934	0.00105105	0.0010641	0.00105939	0.00104406	0.00101014	0.00102423	0.00104472	0.00109504	0.00105464	0.00103318	0.00107474	0.00103774	0.00103835	0.00102946	0.00110283	0.001057	0.00111065	0.0010627	0.00110241	0.00107554	0.00108945	0.0010874	0.00106853	0.00106511	0.00109003	0.00108981	0.00105194	0.00107998
0.00100133	0.000979307	0.000985071	0.000952016	0.000962057	0.00099468	0.00102444	0.00103955	0.00103055	0.0010646	0.00103408	0.00107987	0.00104206	0.00102229	0.00104744	0.00100689	0.00105092	0.000983803	0.00103919	0.00101335	0.00101367	0.0010138	0.00101193	0.00102535	0.00104279	0.00101637	0.00100457	0.00101487	0.000976125	0.00106442	0.001034	0.0010388	0.00106202	0.00103461	0.00100887	0.000983686	0.00104743	0.00103056	0.00107183	0.0010789	0.00107369	0.00102806	0.00106508	0.00105786	0.00104539	0.00103563	0.00106804	0.00103347	0.00100621	0.00103796
0.000974722	0.000945913	0.000969181	0.000938753	0.000933549	0.000981821	0.000975748	0.00101611	0.000982925	0.00100615	0.000992382	0.00104324	0.00101409	0.000979053	0.00103462	0.00093467	0.00101548	0.000946041	0.00100899	0.000961818	0.000958133	0.000977874	0.000984877	0.000965653	0.00101251	0.00098838	0.00101518	0.000994247	0.000943929	0.00101188	0.00101245	0.00101631	0.000995813	0.00101343	0.000981026	0.000976634	0.00102315	0.000990595	0.00103282	0.00107588	0.0010486	0.00103083	0.00100453	0.00102684	0.00101506	0.000981211	0.00102332	0.00100447	0.000977333	0.000996784
0.000939528	0.000916913	0.000959012	0.000952917	0.000910397	0.00096782	0.000955081	0.000993082	0.000948179	0.000956073	0.000944485	0.00100347	0.000955617	0.000940009	0.000986069	0.000916966	0.000955733	0.000925344	0.00096576	0.00091686	0.000914876	0.000949163	0.00094173	0.000920054	0.00096362	0.000948564	0.000994991	0.000964405	0.000931563	0.000932416	0.000970311	0.000966399	0.000928674	0.000962834	0.000953643	0.000950168	0.000989655	0.000953163	0.000996699	0.0010347	0.00100631	0.0010403	0.000946695	0.000996457	0.000983394	0.000947302	0.000944745	0.000985505	0.000948709	0.000940139
0.00091227	0.00088591	0.00095143	0.000956067	0.000903814	0.000954484	0.000945019	0.000969525	0.000930835	0.000944172	0.000915557	0.000974335	0.000902288	0.000919887	0.000937076	0.000945599	0.000894316	0.000897013	0.000931735	0.000877786	0.00087805	0.000937428	0.000881506	0.000886252	0.000896548	0.000912415	0.000952387	0.000934906	0.000917018	0.000877261	0.000909392	0.000906903	0.000905243	0.000928233	0.000917767	0.000915247	0.000935611	0.000926091	0.000967461	0.000974215	0.000969018	0.00102827	0.000927576	0.000967843	0.000967575	0.000922626	0.000883397	0.000968458	0.00092566	0.00089279
0.000890283	0.00084805	0.000924069	0.0009316	0.000886215	0.000931911	0.000909426	0.000929192	0.000908152	0.000936052	0.000881981	0.000954631	0.000870668	0.000907406	0.000900297	0.000957835	0.000866036	0.000864101	0.000921641	0.000848662	0.00085497	0.000921955	0.000840321	0.000852098	0.000843154	0.000890407	0.000917963	0.000907917	0.000902526	0.000879407	0.000866314	0.000867392	0.00090142	0.000912317	0.000885109	0.000908478	0.000895711	0.000909145	0.000937716	0.000926778	0.000945048	0.000993079	0.000927383	0.000928975	0.000963047	0.000884687	0.00086051	0.000940298	0.000910769	0.000880941
0.000868935	0.000819288	0.000872753	0.000885516	0.000853005	0.000893597	0.000858346	0.000867996	0.000875613	0.000908911	0.000849693	0.000924519	0.000831811	0.000879819	0.000870776	0.000938136	0.000862025	0.000844397	0.000905781	0.000838039	0.000854536	0.000894706	0.000832951	0.000842142	0.00082325	0.0008764	0.000896215	0.000878745	0.000884175	0.000912788	0.000851657	0.000842217	0.000879926	0.000896774	0.000884502	0.00091102	0.000889345	0.000904384	0.000910189	0.000897142	0.000913358	0.00094277	0.000912618	0.000892552	0.000943532	0.000858709	0.000841461	0.000892082	0.000886479	0.00088674
0.000847368	0.000805575	0.000835853	0.000841735	0.00083257	0.000860212	0.000831127	0.000819335	0.000853739	0.000883789	0.000841579	0.000879659	0.000798535	0.000855921	0.00085165	0.000912609	0.000850024	0.000840826	0.00087089	0.000837326	0.000839928	0.000872701	0.000834554	0.000849314	0.00081053	0.000857401	0.000870002	0.000846659	0.000861521	0.000918581	0.000850347	0.000818906	0.000845015	0.000871024	0.000880122	0.000897213	0.000907307	0.000903656	0.000880578	0.000878328	0.000867274	0.000912629	0.000880197	0.000879611	0.000902724	0.000843626	0.00080848	0.000844951	0.000858506	0.000871523
0.000806447	0.000786702	0.000819571	0.000811937	0.000816393	0.000825173	0.00081955	0.000809569	0.000835395	0.000871367	0.000826289	0.00082774	0.000788958	0.000842853	0.000827565	0.000879691	0.000826328	0.000842905	0.000830687	0.000816754	0.000808169	0.00083754	0.000826792	0.000839377	0.000792653	0.000820376	0.000825398	0.000816815	0.000849346	0.000873266	0.000841079	0.000803616	0.000811041	0.000828556	0.000840159	0.000868814	0.000907281	0.000873675	0.000849811	0.000860657	0.000825661	0.000891182	0.000849708	0.000865231	0.000857174	0.000817446	0.000785058	0.000817502	0.000839421	0.000827127
0.000763463	0.000759229	0.000799521	0.000778907	0.000781818	0.000790195	0.000801492	0.0008083	0.000823441	0.000861777	0.000802941	0.00078674	0.000783345	0.000807813	0.000804898	0.000846716	0.000784944	0.000832301	0.000791189	0.000776319	0.000791436	0.000786833	0.000814054	0.000805092	0.000775239	0.000795075	0.000783626	0.000796904	0.000832317	0.000828202	0.000810326	0.000794366	0.000780446	0.000785852	0.000797475	0.000848372	0.000870357	0.000817368	0.000844014	0.000834567	0.000802843	0.000855186	0.000825687	0.000824461	0.00082908	0.000778491	0.000787612	0.000815702	0.000825933	0.000788533
0.000752792	0.000743931	0.000777277	0.000746567	0.000746262	0.000773869	0.000775169	0.000788544	0.000817109	0.000840113	0.000803857	0.000757489	0.000764975	0.000769288	0.000794163	0.000823244	0.000749122	0.000800582	0.000766124	0.000738563	0.000795416	0.000733501	0.000804205	0.000770177	0.000751736	0.00079165	0.000773404	0.000774335	0.000785915	0.000807999	0.000768568	0.00076752	0.000761543	0.000761325	0.000777456	0.000828257	0.000836659	0.000774271	0.000848524	0.000800175	0.000799251	0.000828615	0.000801028	0.000775685	0.000816434	0.000749401	0.000794141	0.000807412	0.000797249	0.000770348
0.00075808	0.000742858	0.00077162	0.00073553	0.000732506	0.000764575	0.000748377	0.000762601	0.000787862	0.000799877	0.000799456	0.00073205	0.000736659	0.000751529	0.000778731	0.000791465	0.000735277	0.000766685	0.000754041	0.000716908	0.000789621	0.00069336	0.000796243	0.000748307	0.000727981	0.000764853	0.000769379	0.000750809	0.000735919	0.000774231	0.000739555	0.000733348	0.000751323	0.00075181	0.000762941	0.000786797	0.000821299	0.000746791	0.000823994	0.000756361	0.000785375	0.000809551	0.00077808	0.000744162	0.000796375	0.000742416	0.000785282	0.000776019	0.000752002	0.000750878
0.000749889	0.000730077	0.000764415	0.000735227	0.000725265	0.0007586	0.000724657	0.000742829	0.000743369	0.000743364	0.000761551	0.000708058	0.000714283	0.000745654	0.000754546	0.000746458	0.000725859	0.000746648	0.00072678	0.000719307	0.000755055	0.000680874	0.000766695	0.000723896	0.000712344	0.000714409	0.000741211	0.000732112	0.000715639	0.000730666	0.000721868	0.000715906	0.000724134	0.000735732	0.000736216	0.000748467	0.000796203	0.000735389	0.000779075	0.000726422	0.000744332	0.000772493	0.000758413	0.000732988	0.000773147	0.000735703	0.000767592	0.000746302	0.000714953	0.000722307
0.000727377	0.000697301	0.00073226	0.000718469	0.000694112	0.000736749	0.000701566	0.000722751	0.000723705	0.00069519	0.000726203	0.000691476	0.000712153	0.000735162	0.000728391	0.000716176	0.000720056	0.000731865	0.000685516	0.000733537	0.000709953	0.000685731	0.000720543	0.000694618	0.000693189	0.000679758	0.000711948	0.000708632	0.000726131	0.000700263	0.000701842	0.000707219	0.000678351	0.000713436	0.000710765	0.000736573	0.00075554	0.000720779	0.000738485	0.000712159	0.000709842	0.000725363	0.0007275	0.0007204	0.000751592	0.000711959	0.00074448	0.000725439	0.000693678	0.000704989
0.000704214	0.000666681	0.000694547	0.000683275	0.000657236	0.000700912	0.000674954	0.000691936	0.000729666	0.000671288	0.00071299	0.000677416	0.000722961	0.000710404	0.000696954	0.000706661	0.000709997	0.000706489	0.000661278	0.000732136	0.000678575	0.000695314	0.000687251	0.000670602	0.000658429	0.000664117	0.000691186	0.00067934	0.000724063	0.000675903	0.000679349	0.000688465	0.000643422	0.000700876	0.000698559	0.000724193	0.000710263	0.000682617	0.00070407	0.00067967	0.000690607	0.000694379	0.000680847	0.000698674	0.000726382	0.000682687	0.00070613	0.000695634	0.000679706	0.000704864
0.000677443	0.000645438	0.00066637	0.000655503	0.000643778	0.000679594	0.00065113	0.000656674	0.000720321	0.000656167	0.000685049	0.000659706	0.000713275	0.000675319	0.000667125	0.000700651	0.000681381	0.000674944	0.000654997	0.000710128	0.000659271	0.000687124	0.000671867	0.000656462	0.000616663	0.000642968	0.000669156	0.000658572	0.000684439	0.000659161	0.000660171	0.000658911	0.000622945	0.00068018	0.000687566	0.000694579	0.000682929	0.000654207	0.000679246	0.000643151	0.000678598	0.000685504	0.000648785	0.000670841	0.000706502	0.000655389	0.000657208	0.000665598	0.000664143	0.00068529
0.000644469	0.000625248	0.00063775	0.000638457	0.000638624	0.000657989	0.000642942	0.0006279	0.000686943	0.000641404	0.000644436	0.000640252	0.000668778	0.000647135	0.000657613	0.000687258	0.000649405	0.000649983	0.000644657	0.000678882	0.000628613	0.000653489	0.000663824	0.000648354	0.000588586	0.000615919	0.000650187	0.000644799	0.00064612	0.00065045	0.000636391	0.000637722	0.000607253	0.000646918	0.000665017	0.000674226	0.000675894	0.000647305	0.000667309	0.000634342	0.000674729	0.000673773	0.00063932	0.000637164	0.000687668	0.000625818	0.000614297	0.000651574	0.000645147	0.00064477
0.000623967	0.000605044	0.000611608	0.000623916	0.000621514	0.000619807	0.000634335	0.000609945	0.000656836	0.000625313	0.000620282	0.000621833	0.000618645	0.000635081	0.000651051	0.000660737	0.000627877	0.000634979	0.00063687	0.000640215	0.000593186	0.000621433	0.000649903	0.000635432	0.000577881	0.000599314	0.000626131	0.000626421	0.000630084	0.000633674	0.000607921	0.000626186	0.000602962	0.000617656	0.000626514	0.000663085	0.000653999	0.000641673	0.000650055	0.000634022	0.00066124	0.000651578	0.000628344	0.000616934	0.000661066	0.000611639	0.000587411	0.000630461	0.000631389	0.000621108
0.000615649	0.000590302	0.000588431	0.000613712	0.000591635	0.000584937	0.000617608	0.00060198	0.000637922	0.000603333	0.00059441	0.00060185	0.000584196	0.000613472	0.00063191	0.000628956	0.000609577	0.000623656	0.000636644	0.000606811	0.000576541	0.00060856	0.000632061	0.000610621	0.000571594	0.000591982	0.000601277	0.000598687	0.000611463	0.000607347	0.000589105	0.000610853	0.000598905	0.00058608	0.000588626	0.000631199	0.00062293	0.000627814	0.00061977	0.000619762	0.000633301	0.000630559	0.000608925	0.000624118	0.000632038	0.000612734	0.000572733	0.000602655	0.000619254	0.000608223
0.00060293	0.000572567	0.000567849	0.000604364	0.0005637	0.000571533	0.000596135	0.000599041	0.000617336	0.000576282	0.000560907	0.000578141	0.000563655	0.000578914	0.000610895	0.000599579	0.000590496	0.00060879	0.000628566	0.000582995	0.000570595	0.000593578	0.00061225	0.000580294	0.000562537	0.000590598	0.000580367	0.000577227	0.000581295	0.000581164	0.000573058	0.00058967	0.00057733	0.000558114	0.000568843	0.000594876	0.000591871	0.000598472	0.000587227	0.000591725	0.00060495	0.000607083	0.000588304	0.000631117	0.00060137	0.000596748	0.000563227	0.000589064	0.000593582	0.000585341
0.000590058	0.00054787	0.000561481	0.000593796	0.00054383	0.000567137	0.000563549	0.000592946	0.000592752	0.000550055	0.000540541	0.000551234	0.000550046	0.000553148	0.00058721	0.000571142	0.000584385	0.000594255	0.000597523	0.000560021	0.000559239	0.000571939	0.000580276	0.000562903	0.000547431	0.000582363	0.000555819	0.000569624	0.000557071	0.000561726	0.000552325	0.000567257	0.000554645	0.000546566	0.000558709	0.000575018	0.00055842	0.000560136	0.00055701	0.000560366	0.000581772	0.000581396	0.000574761	0.000619846	0.00057727	0.000573082	0.000558059	0.000575409	0.000567456	0.000554958
0.00057829	0.000535534	0.000561829	0.000575667	0.000529404	0.000557523	0.000531642	0.000576978	0.000574366	0.00052751	0.000539521	0.000527691	0.000539839	0.000536145	0.000567803	0.000548579	0.000577696	0.000580527	0.000556707	0.000546712	0.000548448	0.000555957	0.000546295	0.000548429	0.000528902	0.000556678	0.000531082	0.000556493	0.000541768	0.000553567	0.00054008	0.000548471	0.000537873	0.000543817	0.000553037	0.000554095	0.00054018	0.000533829	0.000538869	0.000537073	0.000560792	0.000558105	0.000572463	0.00060479	0.000566326	0.000567003	0.000553444	0.0005585	0.000559157	0.000533666
0.000546162	0.000534413	0.000547502	0.000545133	0.000514164	0.000546418	0.000517423	0.000555141	0.000572268	0.000514207	0.000546977	0.000514067	0.000529066	0.000522823	0.000552189	0.000541275	0.000543493	0.000550134	0.000528149	0.000542078	0.000535716	0.000543216	0.000529913	0.000523709	0.000512962	0.000519021	0.000513156	0.000530707	0.000525638	0.000542841	0.000538047	0.000533878	0.000520453	0.000536106	0.000546821	0.000526683	0.000529139	0.000515736	0.000533477	0.000526714	0.000543737	0.000541649	0.000561899	0.000585563	0.000557392	0.000559479	0.000542773	0.000546529	0.000560548	0.000522178
0.000503071	0.000528578	0.000522694	0.000513036	0.00050049	0.000533915	0.000509111	0.000534846	0.000572296	0.000505927	0.000546871	0.000513339	0.000512461	0.000512168	0.000529191	0.000545164	0.000509631	0.000514702	0.00051924	0.000536844	0.000517178	0.000528523	0.000532178	0.000501677	0.000500272	0.000493087	0.000508057	0.000506859	0.000514807	0.000525607	0.000531492	0.000520667	0.000508706	0.000521237	0.000529734	0.000514434	0.000518476	0.000503896	0.000532348	0.000519387	0.000538756	0.000531122	0.000541535	0.000567281	0.000544572	0.000539767	0.000525691	0.000531592	0.000552945	0.00051444
4B
0.0214271	0.0209111	0.0213055	0.0223946	0.0201122	0.019478	0.0217944	0.0204603	0.0185668	0.0196341	0.0222678	0.0220279	0.0220273	0.0225894	0.021574	0.0216568	0.0211287	0.0186401	0.0197717	0.0193791	0.0188477	0.0192708	0.0193253	0.0189055	0.0188683	0.0177765	0.0170802	0.0173096	0.0167256	0.0172841	0.0177881	0.0178364	0.015374	0.0173152	0.0167944	0.0153536	0.015999	0.0160656	0.0170508	0.0173818	0.0173879	0.0170452	0.0180911	0.0185822	0.019738	0.0186811	0.0177258	0.0177356	0.0182439	0.0179086
0.0371947	0.0369641	0.0377578	0.0382541	0.0354273	0.0350884	0.038301	0.0362871	0.0335516	0.0357435	0.0386775	0.0384701	0.0385815	0.0394166	0.0378341	0.0380793	0.0370557	0.0338987	0.0353843	0.0346622	0.0342512	0.0350989	0.0356175	0.0350057	0.0346794	0.0329948	0.0325292	0.0327421	0.0318573	0.0324834	0.0334522	0.0329787	0.029735	0.0329683	0.0317647	0.0295816	0.0306048	0.0304846	0.0319778	0.0328751	0.0321585	0.031301	0.0336559	0.0348713	0.0375646	0.0346112	0.0337046	0.0334417	0.0335587	0.0338539
0.0297049	0.0304406	0.0313463	0.0290888	0.0295785	0.0300586	0.0307637	0.0301256	0.0292881	0.0307129	0.0302589	0.0309182	0.0315242	0.0312471	0.0304825	0.0309089	0.0297033	0.0295603	0.0298353	0.0291443	0.0293727	0.0301963	0.0317027	0.0306301	0.030345	0.0301716	0.0303892	0.0296857	0.0300477	0.0296157	0.0295073	0.0292984	0.0282991	0.030489	0.0294031	0.0281376	0.0287928	0.0283825	0.029077	0.0300137	0.0288856	0.0274366	0.0302495	0.0312314	0.03367	0.0303457	0.0309214	0.0304888	0.0295274	0.030872
0.0281715	0.0293696	0.0297403	0.0274277	0.0293052	0.0296558	0.0288342	0.0288902	0.0287735	0.0297949	0.0275146	0.0291846	0.0306494	0.0290222	0.02866	0.0292145	0.0281071	0.0289505	0.0288315	0.0279971	0.0283756	0.0288991	0.0310085	0.0293045	0.0297388	0.0303284	0.0297977	0.028732	0.0298566	0.0288241	0.0273513	0.0285907	0.028158	0.0297482	0.0294067	0.0280139	0.0286497	0.0286931	0.0288922	0.0287554	0.0283666	0.0266688	0.0295531	0.0296558	0.0305758	0.0287936	0.0297487	0.0295102	0.0286602	0.0289749
0.029439	0.030769	0.0303288	0.029884	0.0307209	0.0312768	0.029836	0.0300054	0.0298741	0.0312735	0.0285246	0.0302039	0.0314637	0.0298345	0.0297309	0.0302574	0.0297282	0.0303992	0.0299976	0.029263	0.0295853	0.0295887	0.0315123	0.0300794	0.0317691	0.0312044	0.0308144	0.0299527	0.0303672	0.0302392	0.0281452	0.030326	0.0295696	0.0307906	0.0303121	0.0289889	0.0295806	0.0309005	0.030785	0.0288949	0.0290153	0.0282	0.0305558	0.0297677	0.0292033	0.0290325	0.0304472	0.0299906	0.0289698	0.0283915
0.0327584	0.0345606	0.0348421	0.034454	0.0344919	0.034549	0.0335058	0.0347672	0.0351764	0.0346782	0.0344133	0.0345457	0.0344018	0.0343031	0.0337022	0.0338555	0.0340628	0.0355674	0.0340628	0.0342969	0.03364	0.0340143	0.0356991	0.0339517	0.0364491	0.0348675	0.0355738	0.0341284	0.0340899	0.035407	0.0323725	0.0359732	0.0344919	0.0348528	0.0329912	0.0340715	0.0333246	0.0359477	0.0358985	0.0327497	0.0333758	0.0335028	0.0352093	0.0331804	0.0309645	0.0329823	0.0338123	0.0331048	0.0318649	0.0322875
0.0453475	0.0480455	0.0491568	0.0471014	0.0467302	0.0454513	0.0469443	0.0503324	0.0499894	0.0470362	0.0500845	0.0488807	0.0481505	0.0483216	0.047831	0.0469568	0.0477383	0.0501922	0.0482586	0.0504803	0.0482256	0.0484193	0.0510633	0.047939	0.0495603	0.048033	0.0494712	0.0476519	0.048798	0.0499746	0.0466648	0.0506698	0.049529	0.0482431	0.0463416	0.0504616	0.0483284	0.0501147	0.0508503	0.0482102	0.0493484	0.0492487	0.0498813	0.0471144	0.0451291	0.0488331	0.0466844	0.0471978	0.0473239	0.0479199
0.0743644	0.0748908	0.0751364	0.0733863	0.0717976	0.0701276	0.0744197	0.0785112	0.0759564	0.0741775	0.0764316	0.0758407	0.0749317	0.0741852	0.0764655	0.0747212	0.0747875	0.0767835	0.0771802	0.0806669	0.0770906	0.0752922	0.0781737	0.0769576	0.0760549	0.0753797	0.077077	0.0760554	0.0790422	0.0795207	0.0777941	0.0783709	0.0799418	0.0770459	0.0773519	0.0807871	0.0805495	0.0789271	0.0796134	0.079639	0.0806461	0.0787445	0.0785692	0.0763796	0.0794415	0.0785777	0.0766613	0.0783481	0.0805716	0.0800405
0.0998977	0.0967771	0.0977677	0.0965438	0.0956907	0.0948855	0.0971099	0.0986253	0.0972439	0.0974065	0.0958841	0.0972515	0.0948088	0.0964994	0.0999254	0.098381	0.0977695	0.099106	0.101692	0.102847	0.101073	0.0976902	0.0982196	0.102141	0.0998089	0.100575	0.101346	0.102031	0.104775	0.104294	0.104307	0.102087	0.105434	0.102867	0.10544	0.104791	0.106533	0.104106	0.102666	0.105213	0.106708	0.104543	0.103208	0.102262	0.108371	0.101469	0.103591	0.10465	0.107237	0.106107
0.0913097	0.0882411	0.0914239	0.0882832	0.0899091	0.0906622	0.0876977	0.0856858	0.0887251	0.0885263	0.0847752	0.087985	0.0839103	0.0885289	0.0901985	0.0888344	0.0892684	0.0917291	0.0921917	0.0898906	0.0929351	0.0890462	0.0885642	0.0935131	0.0916054	0.0934465	0.0927872	0.0951146	0.0958221	0.0931381	0.0940253	0.093119	0.0936843	0.0939883	0.0964184	0.0937311	0.093518	0.0944373	0.0912326	0.0947697	0.0961597	0.0978657	0.0944744	0.0944675	0.095583	0.0912583	0.0942236	0.0949023	0.095783	0.094016
0.0583811	0.0564585	0.0589283	0.0563204	0.0577888	0.0595183	0.055109	0.052013	0.0569551	0.0560053	0.052973	0.0556844	0.0526313	0.0560075	0.0562161	0.0555159	0.0568706	0.0596559	0.0573541	0.0550839	0.0600109	0.0569129	0.0566236	0.0591495	0.0577138	0.0591831	0.0587719	0.0608908	0.0597625	0.0569704	0.0586142	0.0590414	0.0561244	0.0585771	0.0591083	0.0576686	0.0561908	0.0582633	0.0557667	0.0594725	0.0584228	0.0629787	0.0602603	0.0596884	0.0564925	0.0582098	0.0588285	0.0595818	0.0590901	0.0567274
0.0323451	0.0300588	0.0305714	0.0313274	0.0309502	0.0323807	0.0295933	0.0277701	0.031088	0.0299473	0.0289654	0.029515	0.0288544	0.029706	0.0293097	0.030054	0.0312631	0.0316605	0.0303244	0.0297776	0.0324993	0.0312102	0.0298591	0.0309966	0.03091	0.0310195	0.0315403	0.0324502	0.0301477	0.0297613	0.0313706	0.0318302	0.0290344	0.0309756	0.0302653	0.0299567	0.0295714	0.0298449	0.0291942	0.0319588	0.0293896	0.0329022	0.0323864	0.0309333	0.0290493	0.0319029	0.0313602	0.0316952	0.0312568	0.0294134
0.0207288	0.0188771	0.0186318	0.020576	0.0201529	0.0204394	0.0190516	0.0186301	0.0198387	0.019098	0.0192685	0.0187358	0.0190595	0.0186881	0.0183475	0.0194744	0.020255	0.0193695	0.0193461	0.0198358	0.0199362	0.0200865	0.0185115	0.0192513	0.0201586	0.0195002	0.0200184	0.0205117	0.018011	0.0193529	0.0200102	0.0203698	0.0190159	0.019866	0.0189304	0.0189562	0.0186164	0.0184616	0.0186485	0.0196805	0.0179259	0.0196811	0.0200077	0.0189592	0.018449	0.0197786	0.0193403	0.0193883	0.0193759	0.0186757
0.0162736	0.0161401	0.0151704	0.0163276	0.0168366	0.0159418	0.0155527	0.0158599	0.0159732	0.0159785	0.0159511	0.0154893	0.0159258	0.0153412	0.0150845	0.0158341	0.0161438	0.0158476	0.01544	0.0164353	0.0154509	0.0160843	0.0154332	0.0157986	0.0165247	0.01603	0.0161218	0.0164244	0.0148418	0.0162106	0.0163725	0.0167269	0.015879	0.0159741	0.0154873	0.015687	0.0147529	0.0152916	0.0151692	0.015066	0.0142941	0.0151365	0.0157552	0.0153778	0.0147546	0.01532	0.0148772	0.0148309	0.0147234	0.0149473
0.0151886	0.0161267	0.0144089	0.0149984	0.0154116	0.0144831	0.014711	0.015332	0.0147742	0.0157208	0.0153115	0.0146603	0.0153613	0.0145517	0.0144263	0.0147897	0.0148633	0.0148121	0.0145512	0.0149879	0.0145446	0.0147528	0.014748	0.0149703	0.0154527	0.0152026	0.0150353	0.0150132	0.0145861	0.0150356	0.015317	0.0159982	0.0153237	0.0148472	0.0148073	0.0148204	0.0142815	0.014602	0.014513	0.0138723	0.0136654	0.014007	0.0144206	0.0141509	0.0138039	0.0141794	0.014018	0.0132512	0.0131942	0.013823
0.0160292	0.0165337	0.0151287	0.0155334	0.0150652	0.0150823	0.015676	0.0162688	0.0150055	0.0165378	0.0165671	0.015394	0.0161015	0.0147051	0.0150701	0.0151211	0.0152599	0.0148465	0.0154671	0.0148544	0.0153075	0.0149653	0.0150889	0.0156938	0.0159291	0.015704	0.0155934	0.0155614	0.0152382	0.0153075	0.0155354	0.0163487	0.0157457	0.0155697	0.0156256	0.0149887	0.0154562	0.0149708	0.0155195	0.0141729	0.014514	0.0144396	0.0141456	0.0140475	0.0144599	0.0145299	0.0149857	0.0133254	0.0138338	0.014225
0.0166652	0.0168025	0.0164603	0.0167365	0.0159661	0.0167059	0.0171283	0.0173378	0.0161711	0.0170737	0.0177893	0.0167238	0.016817	0.0154613	0.0159201	0.0161923	0.0164739	0.0153326	0.016841	0.0156376	0.016347	0.0158875	0.0159884	0.0164892	0.0167654	0.0167363	0.0165028	0.0166295	0.0162201	0.0162214	0.0159812	0.0165512	0.01617	0.0165531	0.0168515	0.0153975	0.0164888	0.0160417	0.0165625	0.014718	0.0152325	0.0150945	0.0142846	0.0148248	0.0155662	0.0152544	0.0158955	0.0143316	0.0150919	0.0149869
0.0161685	0.0167832	0.0170793	0.0169118	0.0169776	0.0177918	0.0173805	0.0170053	0.0169637	0.0168078	0.0175006	0.016786	0.0164277	0.0158936	0.0160899	0.0165895	0.0169948	0.0154097	0.0175586	0.0163526	0.016469	0.0163	0.0163313	0.0163556	0.0166576	0.0168523	0.0164334	0.0162449	0.0168026	0.0163147	0.0159368	0.0156288	0.0160944	0.016347	0.0168268	0.0152813	0.0163616	0.0163802	0.0159123	0.0148366	0.0150578	0.0149592	0.0143256	0.015288	0.0157622	0.0154883	0.0156852	0.014933	0.015317	0.0149847
0.0150062	0.0160754	0.0161007	0.0154157	0.0163644	0.0167835	0.0160257	0.0153239	0.0161322	0.015477	0.0157445	0.0151239	0.0151436	0.014848	0.0153822	0.0155486	0.0158261	0.014699	0.0165014	0.0158039	0.0149276	0.015468	0.0151597	0.0152492	0.0151405	0.0154849	0.0151064	0.014529	0.015872	0.0151358	0.0150563	0.0139638	0.015012	0.0149404	0.0150693	0.0143425	0.0151562	0.0149084	0.0139476	0.0140913	0.0141047	0.013773	0.0136586	0.0143498	0.0143428	0.0144506	0.0143277	0.014303	0.0141608	0.0140856
0.0135144	0.0144182	0.0137793	0.0132569	0.0143002	0.0139431	0.0139895	0.013208	0.013966	0.0132745	0.0135371	0.0130241	0.0137452	0.0128685	0.013965	0.0138055	0.0138161	0.0133462	0.0138832	0.0137126	0.012625	0.0137629	0.0130497	0.0131367	0.0129738	0.0133773	0.0129397	0.0125868	0.0136951	0.013285	0.0132036	0.0125524	0.0131695	0.0128509	0.0128372	0.0126068	0.0133876	0.0127152	0.012233	0.0125656	0.0127161	0.0122128	0.0122755	0.0124829	0.0121735	0.0125939	0.0126136	0.0128549	0.012367	0.0125935
0.012066	0.0121382	0.0115492	0.0117966	0.012087	0.0112672	0.0120364	0.011434	0.0119072	0.0114898	0.0120391	0.0112822	0.0123297	0.011447	0.0122622	0.012078	0.0121364	0.0117655	0.011465	0.0114788	0.0109895	0.0119703	0.0112526	0.0111004	0.0111504	0.0112811	0.0110483	0.0109787	0.0116562	0.0114035	0.0112741	0.0113349	0.0116312	0.0107608	0.0112411	0.0107629	0.0115901	0.0109419	0.0109943	0.0109464	0.0112413	0.0108481	0.0108523	0.0108354	0.0103905	0.0110371	0.0113337	0.0112278	0.0108185	0.0109265
0.0108586	0.0102269	0.0105196	0.0110964	0.0104978	0.00993161	0.0105427	0.0105781	0.010677	0.0105535	0.0112525	0.0100948	0.01087	0.010803	0.0108283	0.0108579	0.0109799	0.0104329	0.0103129	0.0101971	0.0100972	0.010721	0.0102031	0.0101121	0.0101926	0.00974952	0.0101775	0.00989393	0.0104588	0.0100256	0.0101989	0.0101475	0.0107873	0.00954932	0.0101808	0.00974226	0.0101741	0.00977675	0.0101106	0.00987226	0.0101419	0.00979831	0.00976487	0.00985163	0.00926216	0.00996307	0.0104922	0.00995269	0.0098349	0.00993078
0.00987872	0.00942433	0.0101528	0.0105624	0.00964049	0.00960727	0.00977619	0.0103057	0.00996186	0.0098139	0.0105162	0.00953372	0.00987256	0.0103195	0.00995405	0.0100317	0.0104142	0.00960591	0.00997058	0.00965904	0.00952201	0.00999376	0.00966798	0.00969268	0.00975311	0.0090124	0.00978955	0.00934637	0.00976344	0.00949268	0.00970241	0.00924005	0.0101257	0.00909828	0.00943848	0.00946358	0.00941997	0.00921574	0.00947545	0.00943063	0.00954912	0.00922592	0.00907729	0.00931854	0.00885291	0.00928285	0.00968902	0.00936587	0.009144	0.00962837
0.00929984	0.00926934	0.0098062	0.0100349	0.00929204	0.00959006	0.00953212	0.00991155	0.00947365	0.00929303	0.00976197	0.00926304	0.00962027	0.00988026	0.0096257	0.00942275	0.0103065	0.00915902	0.00972056	0.00938923	0.00900006	0.00944904	0.00932244	0.00934636	0.00924898	0.00891488	0.00926788	0.00896638	0.00936535	0.00944627	0.00913394	0.00869712	0.00946569	0.00878106	0.00897813	0.00937582	0.00921706	0.00891567	0.00896143	0.00920067	0.00910928	0.00893829	0.00876588	0.0090005	0.00881893	0.00900697	0.0089812	0.00923685	0.00870112	0.00950465
0.00914105	0.00897648	0.00936099	0.00957457	0.00917398	0.00956239	0.00951557	0.00944627	0.00911751	0.0091057	0.00922556	0.00900166	0.00960185	0.00955708	0.00939694	0.00929079	0.0100975	0.00909132	0.00935035	0.00912363	0.00863528	0.00917635	0.00904142	0.0089996	0.00897707	0.00909603	0.00875044	0.0086771	0.00910145	0.00917564	0.00860607	0.00841115	0.0090596	0.00844967	0.00857311	0.00936012	0.00902557	0.00868002	0.00863744	0.00906428	0.00870874	0.00862716	0.00844005	0.00877545	0.00861813	0.00893509	0.0085393	0.00906936	0.00870771	0.00931111
0.00892829	0.00860362	0.00884093	0.0093828	0.00904591	0.00937667	0.00957458	0.00927138	0.00893369	0.00904905	0.00894561	0.00874486	0.00925411	0.00926107	0.00907719	0.00940571	0.00958747	0.00919675	0.00890733	0.00882803	0.00870082	0.00926635	0.00883892	0.00873334	0.00897755	0.00906861	0.0083879	0.00870871	0.00859178	0.00861737	0.00843027	0.00823324	0.00885136	0.00820815	0.00833248	0.00924559	0.008681	0.00861993	0.00846482	0.00888948	0.00839408	0.00837905	0.00810742	0.00855926	0.00816206	0.00880578	0.0082811	0.0086282	0.00884179	0.00891675
0.00834976	0.0084652	0.00837853	0.00903564	0.0088159	0.00893385	0.00940729	0.0091568	0.00882406	0.008906	0.008715	0.00840875	0.00865013	0.00884036	0.00858672	0.00920175	0.008924	0.00910749	0.00847419	0.00853533	0.00868499	0.00916371	0.00860721	0.00847272	0.00866804	0.00871668	0.00813347	0.00858144	0.00799683	0.00807643	0.00838681	0.0080031	0.00849066	0.00799103	0.00840598	0.00888239	0.00850413	0.00850362	0.0082763	0.00830267	0.00817016	0.00811157	0.00788543	0.00842828	0.00773486	0.00836211	0.00807432	0.00811239	0.00867756	0.0083368
0.00775113	0.00833534	0.00805494	0.00822903	0.00848773	0.0084718	0.00877205	0.00875812	0.00840596	0.00857612	0.00836803	0.00793572	0.00814341	0.00841641	0.00815737	0.00866673	0.00830027	0.00861766	0.00814166	0.00828247	0.00817172	0.00841433	0.00824543	0.00806754	0.00794811	0.00814468	0.00797244	0.0080155	0.00761025	0.00764684	0.00816992	0.0075294	0.00797555	0.00774379	0.00831889	0.00839341	0.00827452	0.0080239	0.00784627	0.00783948	0.00800617	0.00783647	0.00759522	0.00807315	0.00736038	0.00772486	0.00783936	0.00768224	0.00825979	0.00771221
0.00733014	0.00808825	0.00781577	0.00754617	0.0081183	0.00810981	0.00796567	0.00818317	0.00780659	0.0080094	0.00784909	0.00762962	0.0078263	0.00816544	0.00818447	0.00817247	0.00778113	0.00782585	0.00773349	0.00796386	0.00754172	0.00767671	0.00776548	0.00750025	0.00715351	0.00758617	0.00768502	0.00744269	0.00730445	0.00719465	0.00762557	0.00689517	0.00746652	0.00748435	0.00780375	0.00782908	0.00772308	0.00740829	0.00732797	0.00769761	0.00769739	0.0076645	0.00725301	0.00729271	0.00700296	0.00739808	0.00758301	0.00747306	0.00766913	0.00718569
0.00704462	0.00775728	0.00729775	0.00731588	0.00773301	0.00764009	0.00726372	0.00762476	0.00742218	0.00732795	0.00734209	0.00753821	0.00768162	0.00779555	0.0080442	0.00784166	0.00737878	0.00724121	0.00710458	0.00739684	0.00714939	0.0074001	0.00721207	0.00699443	0.00666296	0.00718621	0.00728314	0.00715133	0.00690218	0.00677724	0.00698372	0.00637002	0.0070031	0.0071284	0.00704559	0.00724871	0.00729593	0.00689368	0.00698423	0.007194	0.00721049	0.00736306	0.00688791	0.00664402	0.00683845	0.00721521	0.007247	0.00721793	0.0070463	0.00688384
0.00696317	0.00734926	0.00658361	0.00720785	0.00725463	0.00700942	0.00666135	0.00709502	0.0070851	0.00691345	0.00708032	0.00726883	0.00755308	0.00721934	0.00745463	0.00745408	0.00703491	0.00696892	0.00649498	0.00679889	0.00685258	0.00714998	0.00668278	0.00685953	0.00660172	0.00685265	0.00692053	0.00699137	0.00646696	0.00638349	0.00660099	0.00604954	0.00660907	0.00678388	0.00638349	0.00692958	0.00704129	0.00650018	0.00680383	0.00661095	0.00680365	0.0068753	0.00645931	0.00638289	0.00668428	0.00673134	0.00676319	0.00677028	0.00655635	0.00687667
0.00696829	0.00695241	0.00616565	0.00693884	0.00682677	0.00645702	0.00631642	0.00662539	0.00669008	0.00681184	0.00696213	0.00685205	0.00720094	0.00685851	0.00689477	0.00690012	0.00663132	0.00667769	0.00610714	0.00641789	0.00649468	0.00672127	0.00635077	0.00678258	0.00662235	0.006552	0.00648082	0.00671584	0.00621531	0.0059776	0.0064738	0.00596142	0.00625603	0.00653537	0.00606393	0.00671109	0.00668336	0.0061467	0.00655999	0.0064288	0.00650905	0.00644499	0.006061	0.00632365	0.00636214	0.00622658	0.00631901	0.00654173	0.00609033	0.00693997
0.00686425	0.00654331	0.00612361	0.00658668	0.00659898	0.00618008	0.00629059	0.00641471	0.00649378	0.00673981	0.00675143	0.00660417	0.00680128	0.00671446	0.00652435	0.00652871	0.00614982	0.00629325	0.00598675	0.00618773	0.0062447	0.0063772	0.00628743	0.006387	0.00630576	0.00624357	0.00597582	0.00641105	0.00609403	0.0057954	0.00635227	0.00589971	0.00596393	0.00628898	0.00592854	0.00630509	0.00629624	0.00580848	0.00622296	0.00636916	0.0062289	0.0061558	0.00586003	0.00633302	0.00622503	0.00603151	0.00616463	0.00646362	0.00575483	0.00664882
0.00665894	0.00619504	0.00599049	0.00630445	0.00632344	0.00607559	0.00619455	0.00634724	0.00657758	0.00657863	0.00649985	0.00643365	0.00647407	0.0063658	0.00617444	0.00638661	0.00584786	0.00605982	0.00602152	0.00603069	0.00612058	0.00623767	0.00627007	0.00588163	0.00581303	0.00590561	0.00571288	0.00604873	0.00599059	0.00579204	0.00619581	0.00570082	0.00570197	0.00597152	0.00566377	0.00591404	0.00602376	0.00565105	0.00600967	0.00611151	0.00602903	0.00598403	0.00581506	0.00610831	0.00619897	0.00603143	0.00624162	0.00631996	0.00574842	0.00611174
0.00634039	0.00591742	0.00557082	0.00604368	0.00586889	0.00599376	0.00583262	0.00613352	0.0066433	0.00627029	0.0061791	0.00620453	0.00621084	0.00592904	0.00578718	0.00617438	0.00577056	0.00594045	0.00587986	0.00577284	0.0059191	0.00604673	0.00607001	0.00539762	0.00550582	0.00561285	0.00568215	0.00553596	0.00583837	0.00571762	0.00605186	0.00550137	0.00544626	0.00568094	0.00528332	0.00573178	0.00586491	0.00564995	0.0059599	0.00560537	0.00584102	0.00589059	0.00574346	0.00571642	0.00582085	0.00603268	0.00621053	0.00612508	0.00576674	0.00576605
0.00596096	0.00564423	0.00521992	0.00575665	0.00556433	0.00581409	0.00557185	0.00581231	0.0064094	0.00582831	0.00571924	0.00598108	0.00596318	0.00567004	0.00559963	0.0057962	0.00568132	0.00570381	0.00549113	0.00550491	0.00553639	0.0056693	0.00570506	0.00505483	0.00527365	0.00530488	0.00549884	0.00520928	0.00550784	0.00553137	0.00584929	0.0053836	0.00531303	0.00550532	0.00513528	0.00565968	0.0057501	0.00552712	0.00585422	0.00509822	0.00553112	0.00575467	0.00559091	0.00555555	0.00532	0.0059644	0.00587873	0.00580036	0.0056115	0.00558736
0.00553503	0.00535646	0.00505151	0.00551705	0.00559167	0.00544122	0.00546333	0.00552492	0.00591481	0.00543468	0.0053219	0.00566735	0.00559095	0.00546001	0.00551358	0.00530726	0.00544496	0.00538488	0.00504266	0.00536189	0.00518392	0.00527207	0.00529923	0.00493875	0.0049754	0.00495963	0.00513316	0.00513998	0.00503359	0.00526043	0.00564987	0.00519461	0.00516832	0.00527467	0.00516351	0.00563938	0.00551488	0.00521368	0.00555083	0.00488281	0.0052272	0.0054782	0.00537527	0.00546615	0.00501662	0.00567696	0.0053785	0.0054267	0.00547621	0.00542072
0.00505191	0.00499053	0.00493656	0.0053204	0.00554792	0.0050357	0.00523023	0.0053003	0.00530174	0.00509576	0.00507263	0.00527087	0.00516141	0.00526218	0.00528343	0.00499467	0.00506398	0.00509644	0.00473827	0.00518405	0.00498038	0.00500805	0.00494188	0.00493437	0.00475908	0.00480442	0.00478634	0.00506662	0.00463799	0.00500277	0.00543337	0.00496386	0.00481432	0.00497113	0.00503062	0.00551477	0.005061	0.00498086	0.00517087	0.00492021	0.00501916	0.00507123	0.00511414	0.005231	0.00485213	0.00525412	0.00498571	0.00508413	0.00524435	0.00521724
0.00454351	0.0046586	0.00473031	0.00510733	0.00513728	0.0047854	0.00490087	0.00501349	0.00474134	0.00478969	0.00479148	0.00493512	0.00484087	0.00505065	0.00499215	0.00492151	0.00467414	0.00485447	0.00460498	0.00495309	0.00474563	0.00482853	0.00466788	0.00487487	0.00465872	0.00476379	0.00451382	0.00495315	0.00444777	0.00471366	0.0050407	0.00480447	0.00444946	0.00474365	0.00472874	0.00513729	0.00463615	0.00482094	0.00487796	0.00497464	0.00477138	0.0047087	0.00481301	0.00498706	0.00475594	0.00492791	0.00471692	0.00478066	0.00475036	0.00488203
0.00418246	0.00446419	0.00438366	0.00483124	0.0046915	0.0046111	0.00461244	0.0046152	0.00439636	0.00461119	0.00451092	0.00469456	0.00463767	0.00472845	0.00476146	0.00481364	0.00436432	0.00464787	0.00446327	0.00468857	0.00446269	0.00465146	0.00447122	0.00471208	0.00442961	0.00456807	0.00431546	0.0046804	0.00427209	0.00440833	0.00454063	0.00461079	0.00429848	0.00457157	0.00441528	0.00468836	0.00442827	0.00458238	0.00468274	0.00487032	0.00447589	0.00449369	0.00441674	0.0047133	0.00467416	0.00463458	0.004444	0.00452367	0.00432709	0.00451598
0.00404516	0.00437507	0.00409952	0.00449046	0.00449205	0.00443538	0.00441625	0.00427942	0.00419221	0.00448737	0.00437016	0.00452138	0.00448807	0.00441226	0.00461989	0.00457704	0.00413394	0.00437661	0.00425483	0.00441109	0.00426797	0.00447529	0.00424449	0.00448513	0.00410035	0.00425516	0.00414263	0.00422155	0.00402817	0.00420329	0.00416986	0.00429081	0.00422524	0.00432258	0.00421607	0.00434217	0.00427307	0.00435951	0.00449824	0.00451985	0.00431119	0.00430781	0.00407768	0.00442577	0.00455053	0.00435516	0.00415327	0.00429751	0.00426356	0.00429782
0.00393154	0.00428107	0.00393538	0.00410709	0.00436053	0.00427724	0.00429891	0.00399069	0.00403871	0.00423363	0.00424946	0.00429641	0.00438349	0.00427933	0.00446635	0.00427814	0.00393819	0.00402312	0.00406456	0.00420865	0.00415212	0.00425704	0.00395022	0.00418162	0.00390329	0.00398871	0.00404007	0.00390102	0.00385871	0.00403677	0.00398755	0.00392376	0.00403613	0.00404479	0.00415051	0.00416059	0.00400932	0.00416495	0.00425559	0.00407854	0.00414123	0.00409392	0.00390627	0.00424464	0.00434478	0.00415328	0.00384996	0.00412274	0.0042413	0.0042216
0.00376367	0.00407109	0.00376339	0.00378445	0.00411092	0.00408196	0.00418272	0.0037199	0.00402693	0.00395757	0.00407853	0.00407315	0.00422937	0.00414185	0.00416875	0.00395514	0.00378742	0.00376142	0.00386044	0.0040405	0.00405001	0.00400165	0.00369814	0.00386075	0.00378279	0.00383028	0.00394032	0.00373926	0.00368915	0.00391415	0.00387723	0.00363936	0.00382434	0.00391831	0.00405249	0.00404265	0.0038178	0.00396212	0.00398276	0.00375903	0.00383698	0.00390428	0.0037587	0.00410404	0.00407915	0.00402083	0.00362769	0.00401819	0.00399594	0.00412711
0.00365871	0.00381691	0.0036416	0.00360172	0.00379838	0.00384529	0.00402773	0.00361815	0.0040273	0.00379394	0.00391899	0.00391992	0.00392348	0.00383884	0.00384473	0.00371684	0.00368113	0.00369877	0.003626	0.00389783	0.00388907	0.00377989	0.00359378	0.00357221	0.00363428	0.00373089	0.00369803	0.0035846	0.00344994	0.0038013	0.00373177	0.00343621	0.00371343	0.00386815	0.00380807	0.00382771	0.00376227	0.00380835	0.00380654	0.00352561	0.00361219	0.00374995	0.00357339	0.00390818	0.00379736	0.00389781	0.00359526	0.00391231	0.00371141	0.00391117
0.00360546	0.00361421	0.00353159	0.00347308	0.0035441	0.00367821	0.00384051	0.00358888	0.00377051	0.00360253	0.00373317	0.00368985	0.00357352	0.00362902	0.00355979	0.00362876	0.00355865	0.00367022	0.00345793	0.0037527	0.00368078	0.00365526	0.00359599	0.00337296	0.00346155	0.00360459	0.00338293	0.00344973	0.0032924	0.0036587	0.00347398	0.00329465	0.00358564	0.00373601	0.00355037	0.0036146	0.0036085	0.00367905	0.00370504	0.0033328	0.00347898	0.00363001	0.00342105	0.00372438	0.00351969	0.00369363	0.0036471	0.00367744	0.00346004	0.00367207
0.00345025	0.00345881	0.00334219	0.0033553	0.00335984	0.0035724	0.00363491	0.00343613	0.00343771	0.00335107	0.00350007	0.00339942	0.00335762	0.00356452	0.00328884	0.00358452	0.00340551	0.0035471	0.00331256	0.00354054	0.00348208	0.00355316	0.00356882	0.00327271	0.00331491	0.00341424	0.00322433	0.00329345	0.00322942	0.00344473	0.00322485	0.00324804	0.00339664	0.00351731	0.00340623	0.0034838	0.00340591	0.00351886	0.00355828	0.0032161	0.00344559	0.00353217	0.00335309	0.00357662	0.00331405	0.00347155	0.00357895	0.00339442	0.00324105	0.00353985
0.00320586	0.00334073	0.00314572	0.00325905	0.00319063	0.00338399	0.00339093	0.00324689	0.00328198	0.00315939	0.00327608	0.00321564	0.00325786	0.0034142	0.00311598	0.0034392	0.00323001	0.00336245	0.0031583	0.00333675	0.00330265	0.00337588	0.003459	0.0031369	0.00322739	0.00318872	0.00321801	0.0031364	0.00320394	0.00315922	0.00311827	0.00323124	0.00326252	0.00326497	0.00331086	0.0033323	0.00330598	0.00330166	0.00335668	0.00318798	0.00348116	0.00338251	0.00331915	0.00343005	0.00318363	0.00332176	0.00337248	0.00320871	0.0031352	0.00346338
0.00299563	0.00323618	0.00301839	0.00315646	0.00308705	0.00314687	0.00316683	0.00312457	0.00322165	0.00310118	0.00314446	0.00315766	0.0032039	0.00323115	0.00302385	0.0031707	0.00306844	0.00318995	0.00301373	0.00320712	0.0031574	0.00314412	0.00328864	0.00295535	0.00315216	0.00301474	0.00312764	0.00302312	0.00314891	0.00294427	0.00306318	0.00314164	0.00320136	0.00310823	0.00322269	0.00316596	0.00321494	0.00313569	0.00317822	0.00317619	0.00335488	0.00320757	0.00321165	0.00331354	0.00310317	0.00322145	0.00316375	0.00311044	0.00307086	0.00330579
0.00284944	0.0031059	0.00296481	0.00302414	0.00304091	0.00298845	0.0030102	0.00301222	0.00311406	0.00307033	0.00310223	0.00309651	0.00313466	0.00308358	0.0029829	0.00292412	0.00300237	0.00305487	0.00286059	0.00310473	0.00300343	0.00292927	0.00310925	0.00284667	0.00305177	0.00291755	0.00294926	0.00286335	0.0030451	0.00284552	0.0030065	0.00299427	0.00312936	0.00307456	0.00309773	0.00302888	0.00306186	0.00307993	0.00311504	0.00313971	0.00311508	0.0030434	0.00302921	0.00320095	0.00308345	0.00312236	0.00303315	0.00306813	0.00296657	0.00310071
0.00275645	0.00295569	0.0028679	0.00286758	0.00294596	0.0028791	0.00285305	0.00294635	0.00293928	0.00293536	0.0030653	0.00297884	0.00304994	0.0029228	0.00299329	0.00280411	0.0030138	0.00293096	0.00279902	0.00297518	0.00286542	0.00281787	0.00292999	0.00284066	0.00293149	0.00288004	0.00280387	0.00269467	0.00294245	0.00278927	0.00293043	0.00287528	0.00298625	0.00301772	0.00291303	0.00291089	0.00289867	0.00297147	0.00311739	0.00306423	0.00291004	0.00293852	0.00288916	0.00300748	0.00302418	0.00296611	0.00292823	0.00300652	0.00286087	0.00289887
0.00270716	0.00277544	0.00269818	0.00275005	0.00276787	0.00274726	0.0026585	0.00288463	0.00279419	0.00277231	0.00294347	0.00286842	0.00293497	0.0028357	0.00296738	0.00270166	0.00293916	0.00282646	0.00282752	0.00282345	0.00281429	0.0028313	0.00276797	0.00281606	0.00280461	0.00289481	0.00265726	0.00264978	0.00286059	0.00273133	0.00281382	0.00280109	0.00280552	0.00285089	0.00273316	0.00283011	0.00277465	0.00277606	0.00301937	0.00292201	0.00277684	0.00289979	0.00281066	0.0027885	0.00283145	0.00281919	0.00273995	0.00286971	0.00280152	0.00272615
0.00266023	0.00259092	0.00255783	0.00269856	0.00260197	0.00264217	0.00251466	0.00268656	0.00269097	0.00266107	0.00273126	0.00277963	0.0027192	0.0028158	0.00283749	0.0025409	0.00272854	0.00269523	0.00275881	0.00265068	0.00275354	0.00282236	0.00266815	0.00269095	0.00268319	0.00289395	0.00249513	0.00264885	0.00277545	0.00266191	0.00270698	0.00272052	0.0027367	0.00262575	0.00259315	0.0027821	0.00269804	0.00263957	0.00285624	0.00280711	0.00270961	0.00277863	0.00270537	0.00267522	0.00262796	0.00280235	0.00253812	0.00274849	0.00279197	0.00265655
0.00257576	0.00246682	0.00247733	0.00262286	0.00253695	0.00259259	0.00251114	0.00247514	0.0025516	0.00258319	0.00257078	0.00265566	0.00254163	0.0027265	0.00262239	0.00242654	0.00251232	0.0025315	0.00258091	0.00246844	0.00263967	0.00270254	0.00256176	0.00253313	0.00254377	0.00280939	0.00239501	0.00257182	0.00263428	0.00257395	0.002609	0.00262433	0.00274918	0.00243627	0.00247844	0.00270187	0.0026027	0.00263542	0.00271276	0.00273856	0.00260195	0.00259607	0.0025808	0.00261199	0.00250464	0.00280605	0.00249776	0.0026534	0.00276395	0.00259929
0.00248128	0.00238109	0.00238257	0.00245562	0.00248231	0.00251162	0.00255751	0.00236713	0.00241955	0.00250581	0.00250883	0.00249898	0.00253371	0.00257659	0.00239177	0.00236958	0.00235144	0.00239537	0.00241861	0.00235242	0.00255042	0.00259573	0.00244036	0.00241287	0.00238308	0.00267895	0.00234133	0.0024159	0.0024751	0.00243727	0.00248927	0.00249485	0.00268933	0.00232736	0.00240046	0.00253248	0.00247759	0.00262726	0.00253536	0.00262354	0.00247411	0.00247179	0.00250673	0.00251911	0.00242861	0.00265436	0.00253114	0.00253434	0.00262475	0.00248153
0.00238984	0.00226782	0.00223862	0.0022779	0.00234984	0.00237207	0.00251625	0.00230721	0.00232643	0.0023945	0.00245171	0.00233665	0.00248618	0.00245916	0.00226502	0.00226422	0.00222007	0.00227991	0.002273	0.00229331	0.00247815	0.00253176	0.00233882	0.00227175	0.00224654	0.00254177	0.00228781	0.00228294	0.00235459	0.00229672	0.00233471	0.00233239	0.00257542	0.00226345	0.00232983	0.00234959	0.00234488	0.00244654	0.00231221	0.00247429	0.0024015	0.00233095	0.00242969	0.00241106	0.00240669	0.00239855	0.0024695	0.00241228	0.00241928	0.00237583
0.00226551	0.00211019	0.00210385	0.00213576	0.00216955	0.00223604	0.00235546	0.00224505	0.00219727	0.00224164	0.00231301	0.00215933	0.00229546	0.00233536	0.00221461	0.00209768	0.00211507	0.00215513	0.00213185	0.00219816	0.00232704	0.00238649	0.00219338	0.00204659	0.00211828	0.00232166	0.0022213	0.00217794	0.00226243	0.00218958	0.00218501	0.00214482	0.0024328	0.00221289	0.00222354	0.00222438	0.00221158	0.00215642	0.0021224	0.00235231	0.00231051	0.00212775	0.00229639	0.0022423	0.00234715	0.00218002	0.0023154	0.0022624	0.00222896	0.00224767
0.00208111	0.00193718	0.00198216	0.001961	0.0019793	0.00208034	0.00211963	0.00211139	0.00201909	0.00205422	0.00209499	0.00195099	0.00208759	0.00211526	0.00207467	0.00192581	0.00199063	0.00200915	0.00196891	0.00203824	0.0020531	0.00216058	0.00201773	0.00180506	0.00192937	0.00202261	0.00208718	0.00201867	0.00213338	0.00203429	0.00205279	0.00196669	0.00223723	0.00214363	0.00203946	0.00209359	0.00207132	0.00195254	0.00200199	0.00221654	0.00215555	0.00195873	0.00214968	0.00200968	0.00211172	0.00204249	0.00212053	0.00205601	0.00201779	0.00206501
0.00179919	0.0017183	0.00177153	0.00172537	0.00174355	0.00183259	0.00181403	0.00185057	0.00179469	0.00181056	0.00182387	0.00171236	0.0018265	0.00181865	0.00176865	0.00171972	0.00172565	0.00177909	0.00173035	0.00179269	0.00174689	0.00187279	0.0018047	0.0015754	0.0016635	0.00171462	0.00182189	0.00177928	0.00186703	0.00178773	0.00186092	0.00178256	0.00195588	0.00191925	0.0017572	0.00186734	0.00188017	0.00178912	0.00185806	0.0019366	0.00192993	0.0017839	0.00194764	0.00176192	0.00176367	0.00189968	0.00186301	0.00178188	0.00175227	0.00185579
0.00138616	0.00137061	0.00137752	0.00136285	0.00137849	0.00143393	0.0013863	0.00144031	0.00142479	0.00142569	0.00141265	0.00136735	0.00141945	0.00141542	0.00133118	0.00136427	0.00129948	0.00138834	0.00136005	0.00139083	0.00140331	0.00144751	0.00142937	0.00127567	0.0012806	0.001346	0.0014034	0.00141086	0.00143922	0.00140671	0.00148226	0.00144766	0.00150684	0.00147068	0.00136478	0.00147212	0.00151193	0.00144156	0.00151016	0.00145727	0.00154656	0.00144454	0.00157117	0.00141942	0.00137387	0.00154896	0.0014559	0.00140145	0.00140426	0.00149742
0.000868751	0.000880687	0.000845598	0.000858406	0.000876007	0.000902356	0.000866666	0.000910999	0.000900611	0.000895481	0.000872711	0.000872859	0.000881816	0.000888358	0.000828092	0.00085898	0.000803284	0.000876592	0.000858921	0.000854514	0.000909896	0.000900551	0.000899337	0.000837773	0.000793293	0.000860747	0.000876923	0.0009013	0.000910229	0.000893968	0.00092148	0.000928655	0.000928774	0.00090543	0.000858386	0.000920938	0.000953156	0.000905912	0.000947058	0.000887403	0.00098334	0.000927941	0.00102287	0.000917069	0.000898202	0.000979025	0.000908891	0.00089872	0.000926488	0.000946448
0.00039207	0.000399725	0.000370565	0.000384985	0.000395542	0.000405303	0.000395668	0.000412895	0.000404572	0.000400254	0.000388675	0.000394768	0.00038831	0.000398066	0.000376512	0.000383197	0.000365626	0.000399516	0.000389226	0.000376265	0.0004039	0.000403179	0.000404969	0.000384438	0.000355245	0.000391647	0.00039373	0.000403266	0.00042111	0.000408687	0.000407012	0.000420251	0.000414528	0.000408097	0.000384573	0.000403515	0.000423374	0.000404642	0.000414537	0.000396037	0.000436837	0.000424308	0.000477302	0.000417767	0.000417553	0.000444004	0.000404672	0.000416625	0.000435954	0.000422278
0.000111711	0.000114708	0.000105087	0.00011021	0.000112254	0.000115036	0.000115512	0.000117301	0.000115341	0.000114399	0.00011383	0.00011443	0.000111041	0.000113938	0.000109086	0.000110436	0.000108098	0.000115329	0.000113481	0.000109111	0.000111274	0.000116576	0.000117104	0.000110995	0.000102715	0.000113112	0.000112718	0.000112141	0.000126407	0.000120641	0.000118959	0.000121928	0.000119725	0.000119677	0.000111427	0.000112052	0.000119272	0.000117933	0.000115802	0.000114594	0.000123164	0.000123922	0.000139969	0.00012105	0.000119998	0.0001323	0.000117235	0.000125641	0.000131168	0.000122121
3.30785e-05	3.53066e-05	3.36597e-05	3.34712e-05	3.46623e-05	3.5536e-05	3.59486e-05	3.48418e-05	3.64182e-05	3.69705e-05	3.60854e-05	3.4916e-05	3.58536e-05	3.652e-05	3.46171e-05	3.47344e-05	3.60917e-05	3.61248e-05	3.5461e-05	3.48244e-05	3.52487e-05	3.63833e-05	3.66108e-05	3.41952e-05	3.21788e-05	3.65962e-05	3.54664e-05	3.55066e-05	3.97677e-05	3.74357e-05	3.82537e-05	3.95658e-05	3.72532e-05	3.71689e-05	3.73009e-05	3.57627e-05	3.63816e-05	3.76505e-05	3.70846e-05	3.75496e-05	3.94385e-05	3.9243e-05	3.87458e-05	4.04404e-05	3.6749e-05	3.91784e-05	4.01754e-05	4.02674e-05	4.13155e-05	3.80724e-05
0.000102007	0.000102403	0.000103915	9.80914e-05	0.000106143	0.000112272	0.000106431	0.000102307	0.000111739	0.000111758	0.000104126	0.000105839	0.000106754	0.00010449	0.00010499	0.000102253	0.000103269	0.000103581	0.000103362	0.000103198	0.000110945	0.000102499	0.000105311	0.000101704	9.70096e-05	0.000106049	0.000110156	0.000101675	0.000106701	0.000105138	0.000105506	0.000113084	0.000108911	0.000103807	0.000107512	0.00011507	0.000107963	0.000106777	0.000114285	0.000113553	0.000113365	0.000113918	0.000112791	0.000117401	0.000107961	0.000110406	0.000114189	0.000112515	0.000113628	0.000110979
0.000324875	0.00033279	0.000331081	0.000319457	0.000342393	0.000350859	0.000336238	0.000334439	0.000347016	0.000353532	0.000334637	0.000339365	0.000327439	0.000325538	0.000329785	0.000323424	0.000329479	0.000324985	0.000322811	0.000333142	0.000356021	0.000329893	0.000333256	0.000324462	0.000308123	0.000329866	0.000354018	0.000327864	0.000336198	0.000336882	0.000332877	0.000352618	0.000351741	0.000333748	0.000342485	0.000363437	0.000344816	0.00034579	0.000353457	0.000359335	0.000353235	0.000360898	0.000367944	0.000364219	0.000345717	0.0003537	0.00034756	0.000356376	0.000352226	0.000353512
0.000671697	0.000694312	0.00067907	0.000684611	0.000708271	0.000689939	0.000686539	0.000703431	0.000704248	0.000714647	0.000699608	0.000699249	0.000655431	0.000655759	0.00067363	0.000655832	0.000675832	0.000677853	0.000660938	0.000694663	0.00071934	0.000702553	0.000680809	0.000663932	0.000649355	0.000678697	0.000717273	0.00069661	0.000699327	0.000698379	0.000703449	0.000716616	0.000746257	0.000700358	0.000710117	0.000742705	0.000710998	0.000719056	0.00072241	0.00071564	0.000721817	0.000748506	0.000750191	0.000742011	0.000713078	0.000715484	0.000701717	0.000732561	0.000710328	0.000720234
0.00100014	0.00104058	0.00101696	0.00104572	0.0010617	0.000992045	0.00101593	0.00104932	0.00104387	0.00103714	0.00102958	0.00103604	0.000976302	0.0009644	0.00100573	0.000962656	0.000980244	0.00101656	0.00100449	0.00105577	0.00103531	0.00105366	0.000990388	0.000979533	0.000990493	0.00103164	0.00103968	0.00106223	0.00104258	0.00104547	0.00108214	0.0010716	0.00111642	0.00105198	0.00107393	0.0011071	0.00105018	0.00106741	0.00108271	0.00101707	0.00107022	0.00111701	0.00109343	0.00108243	0.00104599	0.00103037	0.00101654	0.00106746	0.00104133	0.0010365
0.00119858	0.00126821	0.00123265	0.00125667	0.00129594	0.00119608	0.00122875	0.00125551	0.00125278	0.00123977	0.00122177	0.00126459	0.00121599	0.00119009	0.00122569	0.00115903	0.00115761	0.00123893	0.00124056	0.00129916	0.00122706	0.00121866	0.00118268	0.00119262	0.00120767	0.00128594	0.00124369	0.00130796	0.00125092	0.00127011	0.00133195	0.00131609	0.00132107	0.00127979	0.00130984	0.0013399	0.00123704	0.00127575	0.00131135	0.0012049	0.0012771	0.00132003	0.0012894	0.0012606	0.00122017	0.00120892	0.00119774	0.00124006	0.00124051	0.00119336
0.00129392	0.00137261	0.00132246	0.00133239	0.00139352	0.0013177	0.00133236	0.00134004	0.00134554	0.00136661	0.00132732	0.00140885	0.0013486	0.00132517	0.00132877	0.00125023	0.00123612	0.00136727	0.0013389	0.00137942	0.00131502	0.00125625	0.00129435	0.0013182	0.00131432	0.00138877	0.00137169	0.00142588	0.00132953	0.0013672	0.00143146	0.00141574	0.0013966	0.00138077	0.0013841	0.00142272	0.0013184	0.00136751	0.00140807	0.00133357	0.00135643	0.00135901	0.00136726	0.00132382	0.00126961	0.00127717	0.00128761	0.00129566	0.00131674	0.00125597
0.00134967	0.00137849	0.00136998	0.00136441	0.00139712	0.00138411	0.00135576	0.00135659	0.00137467	0.00142091	0.00136575	0.00143261	0.00136446	0.00137118	0.00135647	0.00127155	0.00125807	0.00141414	0.00136547	0.0013413	0.00132914	0.0012973	0.00133724	0.00136034	0.00134474	0.001371	0.00140199	0.00141402	0.00132292	0.00139116	0.00143007	0.00141438	0.00141952	0.00138006	0.00136872	0.00141768	0.0013731	0.0014175	0.00140471	0.00142182	0.00136829	0.00132345	0.00139213	0.00135408	0.00129226	0.00130001	0.0013108	0.00129797	0.0013444	0.00129953
0.00136413	0.00132023	0.00137796	0.00134983	0.00136627	0.001407	0.00133198	0.00135883	0.00136034	0.00138454	0.00133895	0.00135452	0.00130232	0.00134995	0.00133266	0.00125917	0.00126861	0.00137241	0.00135824	0.00128925	0.00131233	0.00131226	0.00131708	0.00132862	0.00129759	0.00133332	0.00132993	0.00133259	0.00129238	0.00137607	0.00138528	0.00138524	0.00141269	0.00133691	0.00133619	0.00139594	0.00136994	0.00142279	0.00134485	0.00143555	0.00134956	0.0012833	0.00135885	0.00134681	0.00132717	0.00131776	0.00128316	0.0012965	0.00137393	0.00131536
0.00132573	0.00124953	0.00131048	0.0012867	0.00131664	0.00139478	0.00130087	0.00136323	0.00132743	0.00131432	0.00127844	0.00127108	0.00125007	0.00128219	0.00127011	0.00124091	0.00126377	0.0012856	0.00128786	0.00126106	0.00129705	0.00128705	0.00127507	0.00127795	0.00122848	0.00132049	0.00126797	0.00129558	0.00128213	0.00132088	0.00132253	0.00134054	0.0013854	0.00128169	0.00130383	0.00137212	0.0013231	0.00135822	0.00129556	0.00136755	0.00132181	0.00127001	0.00129895	0.00130264	0.00135074	0.00131483	0.00126222	0.00131238	0.00136111	0.00129312
0.00124994	0.00119893	0.00122431	0.00123778	0.0012507	0.00135427	0.00127778	0.00132328	0.00127926	0.0012629	0.00120707	0.0012205	0.00123208	0.00119671	0.00119435	0.00121727	0.00122453	0.00123026	0.00118771	0.00122991	0.0012954	0.00127418	0.0012248	0.00124411	0.0011954	0.00131074	0.0012365	0.00128326	0.00125325	0.00124915	0.00123223	0.00126993	0.00136482	0.00122282	0.00126938	0.00136179	0.00128796	0.00128989	0.00127569	0.00129795	0.00128159	0.00126229	0.00126231	0.00127458	0.00132599	0.00126757	0.00124757	0.00129204	0.00129336	0.00125927
0.00117251	0.0011526	0.00117356	0.00119655	0.00119674	0.00127044	0.00126616	0.00124765	0.00123249	0.00123136	0.00115597	0.00120986	0.00120924	0.00113335	0.00113915	0.00118513	0.00117404	0.00121434	0.00113616	0.00117665	0.00127334	0.00126415	0.00118417	0.00121282	0.00116315	0.00127152	0.00121229	0.00124321	0.00119711	0.00120297	0.00116558	0.00120461	0.00134618	0.00118048	0.00125482	0.00135673	0.00125548	0.00126491	0.00124711	0.00127934	0.00123111	0.00125542	0.001232	0.0012501	0.00130253	0.00119977	0.00121262	0.00126163	0.00122315	0.00124555
0.0011386	0.00111899	0.00114602	0.00115078	0.00116364	0.00118087	0.00124852	0.00120653	0.00121781	0.00120851	0.00112672	0.0012043	0.0011844	0.00110403	0.00110108	0.00114002	0.0011365	0.00117422	0.00111884	0.00111856	0.00122805	0.00123153	0.00116653	0.00117262	0.00111585	0.00119736	0.00120254	0.00122401	0.00116985	0.00117646	0.00116867	0.00116586	0.00130679	0.00115943	0.00126973	0.00130441	0.00120322	0.00122676	0.00119729	0.00124184	0.00121791	0.0012361	0.00119918	0.00119092	0.001302	0.00116118	0.00117911	0.0012258	0.00119464	0.00123039
0.00114221	0.00110911	0.00110984	0.00111882	0.00113627	0.0011175	0.00120453	0.00118606	0.00120575	0.00117132	0.00111398	0.00116213	0.00116374	0.00109624	0.00109857	0.00108784	0.00112401	0.00111472	0.0010873	0.00108564	0.00118809	0.00118604	0.00113859	0.0011357	0.00108282	0.00111357	0.00115904	0.00120066	0.00112795	0.00114879	0.00118108	0.00115292	0.00123861	0.00114327	0.00124779	0.00121067	0.0011435	0.00115092	0.00114705	0.00114039	0.00120849	0.00118759	0.00114766	0.00111193	0.00123009	0.00114859	0.00114239	0.00115338	0.00118778	0.00119462
0.00113603	0.00107709	0.00106919	0.00107724	0.00113529	0.00105315	0.00112155	0.00112592	0.001166	0.00111772	0.00110119	0.00110685	0.00112745	0.00108518	0.00112929	0.00105413	0.00110487	0.00108175	0.00104799	0.00105032	0.00114091	0.00114493	0.00109497	0.00109794	0.00104917	0.00105743	0.00107899	0.00113023	0.00104568	0.00113665	0.00116024	0.00114455	0.00115655	0.00111028	0.00115964	0.00112781	0.00109985	0.00107002	0.00110711	0.00107109	0.00115886	0.00115024	0.00109967	0.0010552	0.00111095	0.00112732	0.00108967	0.00109921	0.00116488	0.00117564
0.00111761	0.00102127	0.00103555	0.00102556	0.00115157	0.00101615	0.00104458	0.00104475	0.00110508	0.00108267	0.00105567	0.00107702	0.00107477	0.00106252	0.00110198	0.00105431	0.0010576	0.00107026	0.00103146	0.000998232	0.00108501	0.00110812	0.00106118	0.00106273	0.00101597	0.00104038	0.00103469	0.0010615	0.0010078	0.00113813	0.00113348	0.00111365	0.00109774	0.00107779	0.00107659	0.00107808	0.00106733	0.0010159	0.00109287	0.00107615	0.00112149	0.00112044	0.00108331	0.00104191	0.00105518	0.00108575	0.00104457	0.00107396	0.00111915	0.00115401
0.0011027	0.000984092	0.000992495	0.000995213	0.00113545	0.00101864	0.00102261	0.000999613	0.00103396	0.0010454	0.00100113	0.00107202	0.00103508	0.00102774	0.00101929	0.00106533	0.00102111	0.00105465	0.00101125	0.000971847	0.00103195	0.00105751	0.0010419	0.00102167	0.00100466	0.00101776	0.00103147	0.000993298	0.00101138	0.00111323	0.00110358	0.00107137	0.00107664	0.00106894	0.00104963	0.00104494	0.00104361	0.00100435	0.00108408	0.00106645	0.00108062	0.00107787	0.00107733	0.00102824	0.00104939	0.00105745	0.00101525	0.00103994	0.00105405	0.00109548
0.00108767	0.000956772	0.000952135	0.000995405	0.00107913	0.00101391	0.00102175	0.000981601	0.000967269	0.000992915	0.000976937	0.00106299	0.0010228	0.000965762	0.000955348	0.00105227	0.00100262	0.0010119	0.00096574	0.000966093	0.000994322	0.000989788	0.00101229	0.000968344	0.000988683	0.000985628	0.00101985	0.00093086	0.000981753	0.00106259	0.00104557	0.00104854	0.00105638	0.00104931	0.0010416	0.00101253	0.00102563	0.00101106	0.00103908	0.00101601	0.00102956	0.00105235	0.00106838	0.000996294	0.00103054	0.00105469	0.000988034	0.000991	0.000995719	0.00103307
0.00103935	0.000921392	0.00093553	0.00101066	0.00101596	0.000996822	0.00100496	0.000950797	0.000914421	0.000974934	0.000973397	0.00103663	0.000997048	0.000907108	0.000910688	0.00100414	0.000985442	0.000952206	0.00092863	0.000941538	0.000974266	0.000940152	0.000958876	0.000914552	0.000935008	0.000961115	0.00097056	0.000923289	0.000928207	0.00100984	0.000983938	0.00104412	0.00102574	0.00100396	0.00101808	0.00097001	0.000997634	0.00100264	0.000970784	0.000969887	0.00102867	0.00103627	0.00105794	0.000972712	0.000980465	0.00103855	0.000965185	0.000929403	0.000966769	0.000979821
0.000955137	0.000909508	0.000934878	0.00100155	0.000969331	0.000968431	0.000968851	0.000899387	0.000880185	0.000970293	0.000957103	0.00099821	0.000939053	0.00089535	0.000887389	0.000935816	0.000971169	0.00090419	0.000908902	0.000890175	0.000952463	0.000930355	0.000899748	0.0008679	0.000878813	0.000932098	0.000915509	0.000922842	0.000889045	0.000965164	0.000956691	0.00101243	0.00100385	0.000963667	0.000969688	0.000929774	0.00095591	0.000980785	0.000928753	0.000922443	0.00102839	0.000997358	0.00103144	0.000963472	0.000930471	0.000992361	0.000922212	0.00087691	0.000948477	0.000933319
0.000895464	0.000916399	0.000911083	0.0009442	0.000924491	0.000930831	0.000920612	0.000868006	0.000867832	0.000933446	0.000923732	0.000948752	0.000889447	0.000908743	0.000885864	0.000869169	0.000945538	0.00086515	0.000892976	0.000842165	0.000928918	0.000932817	0.000864708	0.000840553	0.000865515	0.000907089	0.000903638	0.000892621	0.000868365	0.000934298	0.000940233	0.000950756	0.000983708	0.000922432	0.000916835	0.000902425	0.000903779	0.000954458	0.000904498	0.000865681	0.000973013	0.000933761	0.000965888	0.000947109	0.000914063	0.000935394	0.000862572	0.000855096	0.000922786	0.000891589
0.000872016	0.000884973	0.000855638	0.000873558	0.00087387	0.000904281	0.000873924	0.00086599	0.00087051	0.000896146	0.000886071	0.000899702	0.000857677	0.000905851	0.000853482	0.000820869	0.000906035	0.000819223	0.000875638	0.000814625	0.000899007	0.000907435	0.000856759	0.000829658	0.000856236	0.000887514	0.000907165	0.000860585	0.000850429	0.000902799	0.00090624	0.000898665	0.000945562	0.000870366	0.000891031	0.000883534	0.000863888	0.000918526	0.0008814	0.00082734	0.000905453	0.000869236	0.000890115	0.000934115	0.000904058	0.00089043	0.000839663	0.000845294	0.000881526	0.000846721
0.000856061	0.000819448	0.000830613	0.000842737	0.000838484	0.000871941	0.00083497	0.000858737	0.000871491	0.000867464	0.000842583	0.000852055	0.000830339	0.000877249	0.000794158	0.000797529	0.000853611	0.000779436	0.00084165	0.000799973	0.000850975	0.000852844	0.000844758	0.000831104	0.000820119	0.00084745	0.000872238	0.000833513	0.000806919	0.000862649	0.000871384	0.000858131	0.000898922	0.000830778	0.000889935	0.000886774	0.000858105	0.000880539	0.000877798	0.000814002	0.000858029	0.000815065	0.00085275	0.000929045	0.000876877	0.000846518	0.000835036	0.000831784	0.000826276	0.000820597
0.000837842	0.000769611	0.000830295	0.000833769	0.000824023	0.000822116	0.000799599	0.000835025	0.000856803	0.000834357	0.000802712	0.000818121	0.000806384	0.000842249	0.000762894	0.000791425	0.000793163	0.000757327	0.000788598	0.000787385	0.000801678	0.000797049	0.000816975	0.000829819	0.000789158	0.000812907	0.000818241	0.000813556	0.000763814	0.000831261	0.000855786	0.000839343	0.000868607	0.000806631	0.000872741	0.000890541	0.000856051	0.00085494	0.000860308	0.000797472	0.000843726	0.000773272	0.000845684	0.000883591	0.00086298	0.000806875	0.000814989	0.000806148	0.000788509	0.000818507
0.000810426	0.000758228	0.000813178	0.000811948	0.000821755	0.000795485	0.000775964	0.00080682	0.000817737	0.000813113	0.000777631	0.000797083	0.000787797	0.000810013	0.000743551	0.000784608	0.000752879	0.000739707	0.000752622	0.000756601	0.00076194	0.000766918	0.000789719	0.000809517	0.000772107	0.000806199	0.000788275	0.000785838	0.000770199	0.000809889	0.000839538	0.000834801	0.000861543	0.000784191	0.000831705	0.000866531	0.000817464	0.000843597	0.000810478	0.000777264	0.000855713	0.000748508	0.000821619	0.000812624	0.000856228	0.000784958	0.000789678	0.000760767	0.000782251	0.000809525
0.000770342	0.000764864	0.000786257	0.000783372	0.000818762	0.000793461	0.000754103	0.000779022	0.000772241	0.000791673	0.000767347	0.000774531	0.000779967	0.00077875	0.000722159	0.000761201	0.000736479	0.000735538	0.000745559	0.000718737	0.000735374	0.000752649	0.000765	0.000768497	0.000748657	0.000795337	0.000770972	0.00074442	0.000786779	0.000788356	0.000816302	0.000805763	0.000843904	0.000766061	0.000800371	0.000833038	0.000772732	0.000837905	0.000775015	0.000755757	0.000834766	0.000739773	0.000774675	0.000776859	0.000830896	0.000772315	0.00077508	0.000716205	0.000778308	0.000784805
0.00073749	0.000756093	0.000755534	0.000748744	0.000794822	0.000771241	0.000713987	0.000755718	0.000733989	0.000752876	0.000762397	0.000755008	0.000761169	0.000748738	0.000709347	0.00072695	0.000721185	0.000724244	0.000743717	0.000695379	0.000717421	0.00072784	0.000729347	0.000707084	0.000711352	0.000764248	0.000751491	0.000713056	0.000756114	0.00075763	0.000786817	0.000758766	0.000791963	0.000746503	0.000780972	0.000805628	0.000760814	0.00082055	0.000756842	0.000732245	0.000778709	0.000740061	0.000729092	0.000774424	0.000791102	0.00075936	0.000762996	0.000700779	0.000751897	0.000757693
0.000721964	0.000733949	0.000715748	0.000718505	0.000756747	0.000731723	0.000670163	0.000748915	0.000707415	0.000717612	0.0007492	0.00072853	0.000735768	0.000727173	0.000687768	0.000702052	0.000700259	0.000678617	0.000733477	0.000666837	0.000696226	0.00071233	0.000679986	0.000645642	0.000663706	0.000730661	0.000732473	0.000709383	0.000707073	0.000721149	0.000742092	0.000717327	0.000742664	0.000720408	0.000760467	0.000780573	0.000766539	0.00078496	0.000740404	0.000713684	0.000740795	0.000744553	0.000702225	0.000766251	0.00073762	0.000735425	0.000741516	0.000710601	0.000723461	0.000725615
0.000707154	0.000707072	0.000663825	0.000704072	0.000723903	0.000698098	0.000650377	0.000737602	0.000682948	0.000692657	0.000711336	0.00069094	0.000719657	0.000710876	0.000668927	0.000680478	0.000675215	0.000639184	0.000714626	0.000635346	0.000673741	0.000701165	0.000636569	0.000612639	0.000624129	0.000702561	0.000710317	0.00071023	0.000684311	0.000694749	0.000702378	0.000682507	0.000728032	0.000698299	0.000735344	0.000747268	0.000751244	0.000739849	0.000726052	0.000690407	0.000726895	0.000741186	0.000699036	0.000730109	0.000690175	0.000705904	0.000713677	0.000721678	0.000710813	0.000693772
0.000689396	0.000677025	0.000620403	0.000691687	0.000692874	0.000661299	0.00065242	0.000708126	0.000657859	0.000670494	0.000659903	0.000661274	0.000687369	0.000687048	0.000667796	0.000645524	0.000646258	0.000633094	0.000680559	0.000628551	0.000654609	0.000662126	0.00061915	0.000613812	0.000600392	0.000679434	0.000683049	0.000687878	0.00068286	0.000674985	0.000682424	0.00065826	0.000729193	0.000665836	0.00071071	0.000717336	0.000704064	0.00068918	0.000709982	0.000666487	0.000708858	0.000719192	0.000691181	0.000687393	0.000658639	0.000672212	0.000680853	0.00071258	0.000696424	0.000668031
0.000670806	0.000649217	0.000595511	0.000667826	0.000660623	0.000625493	0.000644793	0.000686682	0.000639658	0.000641428	0.000624924	0.000632384	0.000647665	0.000669421	0.000665802	0.000611458	0.000627882	0.000625289	0.000627526	0.000626668	0.000627933	0.000622004	0.000617432	0.000622689	0.000594296	0.000647312	0.00065725	0.00065336	0.000673299	0.000655275	0.00067064	0.000643127	0.00071205	0.000623664	0.000682464	0.000693282	0.000650566	0.000642183	0.000684212	0.00064146	0.000676896	0.000684119	0.000654566	0.000671157	0.000629883	0.000632824	0.000657428	0.000676295	0.00066464	0.000639006
0.000652334	0.000630737	0.00057955	0.000641785	0.000628324	0.000600887	0.000624751	0.000672909	0.000623638	0.000611628	0.000619198	0.000593613	0.000627073	0.000669356	0.000658475	0.000589926	0.000624509	0.000602979	0.000593889	0.000603461	0.000602342	0.000605448	0.000605895	0.000607853	0.000597094	0.000608931	0.000637737	0.000619931	0.000638511	0.000648635	0.000648726	0.000630447	0.00066171	0.000603004	0.000642533	0.000654277	0.000610496	0.000610532	0.000651384	0.000624918	0.000645033	0.00064583	0.000608038	0.000662616	0.000610792	0.000608327	0.000643114	0.000633613	0.000632644	0.000614668
0.000626895	0.000620735	0.000573643	0.000626313	0.000611645	0.000582196	0.000605603	0.000643051	0.000601294	0.000591602	0.000623856	0.000561706	0.000616348	0.000658219	0.000635386	0.000566716	0.000608676	0.000578431	0.000603657	0.00057127	0.000587003	0.000591263	0.000586155	0.000572763	0.000588389	0.000593061	0.000615311	0.000594273	0.000598498	0.000648307	0.000623508	0.000612016	0.00060311	0.000601141	0.000598191	0.000611163	0.000588459	0.000589342	0.000621113	0.000622124	0.000622346	0.000606267	0.000579757	0.000633061	0.000596151	0.000600486	0.000618178	0.000598867	0.00061277	0.000596003
0.000599056	0.00060118	0.000568981	0.000602964	0.000619892	0.000569137	0.000590364	0.000599247	0.000571841	0.000572453	0.000610331	0.000548726	0.000598824	0.000629408	0.000592344	0.000553804	0.000578939	0.000553379	0.000605766	0.00055416	0.000565475	0.000568776	0.000564351	0.000549123	0.000575366	0.000587218	0.000585282	0.000577813	0.000568406	0.000626519	0.000610044	0.000591335	0.000564631	0.000594455	0.000564262	0.00058854	0.000584596	0.000578629	0.000590004	0.000615284	0.000598645	0.000569844	0.000569558	0.000582636	0.000581384	0.000592366	0.000585251	0.000566497	0.000597939	0.000572166
0.000586993	0.000573014	0.000551845	0.000562887	0.000628844	0.000554095	0.00057867	0.000571315	0.000548455	0.000559968	0.000571193	0.00054896	0.000562606	0.000599053	0.000555641	0.000546133	0.000557234	0.000528448	0.000578631	0.000546153	0.000533109	0.000547783	0.000539398	0.000545604	0.000562709	0.000572369	0.000556091	0.000561525	0.000554084	0.000589577	0.000602094	0.000580147	0.000563435	0.000570563	0.000552301	0.000580457	0.0005909	0.000577799	0.000561686	0.000602531	0.000568709	0.000538142	0.000561355	0.000532888	0.000570319	0.000576023	0.000565667	0.00054172	0.000581958	0.000547388
0.000584512	0.000541239	0.000532653	0.000528996	0.000618702	0.000536046	0.000563671	0.000562666	0.000529189	0.000544496	0.000537801	0.000553539	0.000525971	0.000567576	0.000531944	0.000519996	0.000533782	0.000514048	0.000546625	0.000519129	0.000503515	0.00053668	0.000520699	0.000541958	0.000545166	0.000543558	0.000538243	0.000549176	0.00055424	0.00056024	0.000587173	0.000568293	0.000590542	0.000538079	0.000555602	0.000557323	0.000588349	0.000564889	0.00055177	0.000584344	0.000548648	0.000511225	0.00055895	0.000506196	0.000562428	0.000557289	0.000550141	0.000522975	0.000555502	0.000525802
0.000570288	0.000509423	0.000523694	0.000512577	0.000595328	0.000528677	0.000548371	0.000552947	0.000510533	0.000521849	0.000529328	0.000544179	0.000524339	0.000539126	0.000513825	0.000485495	0.000508104	0.000514536	0.000517715	0.000475094	0.000491466	0.000530068	0.000505348	0.000526565	0.00052352	0.000508269	0.000526639	0.000537815	0.000551881	0.000541449	0.0005644	0.000538702	0.000598598	0.0005112	0.000555324	0.00052259	0.000567686	0.000539881	0.000555632	0.000551076	0.000548209	0.000507083	0.000556118	0.000497664	0.000551977	0.000543866	0.000523898	0.000502625	0.000528227	0.000508603
0.000535717	0.00049175	0.000528293	0.000505673	0.0005693	0.000536462	0.000534485	0.000535101	0.000510261	0.000516826	0.000528664	0.000520212	0.000551225	0.000521399	0.000505107	0.000465025	0.000498081	0.000509237	0.000500691	0.000450142	0.000501465	0.000527453	0.000492021	0.000505008	0.000495714	0.000492763	0.000509163	0.000512297	0.000534445	0.000538019	0.000546331	0.000512303	0.000580009	0.000494941	0.000555007	0.000505889	0.000545558	0.000534749	0.00054732	0.000525532	0.000557388	0.000520627	0.0005421	0.000501562	0.000527025	0.000530084	0.00051132	0.000495258	0.000523457	0.000508157
4C
STZ
4.70985	4.70985	4.70985	4.70985	4.70985	4.70985	4.70985	4.70985	4.70985	4.70985	4.70985	4.70985	4.70985	4.70985	4.70985	4.70985	4.70985	4.70985	4.70985	4.70985	4.70985	4.70985	4.70985	4.70985	4.70985	4.70985	4.70985	4.70985	4.70985	4.70985	4.70985	4.70985	4.70985	4.70985	4.70985	4.70985	4.70985	4.70985	4.70985	4.70985	4.70985	4.70985	4.70985	4.70985	4.70985	4.70985	4.70985	4.70985	4.70985	4.70985
10.4256	13.6575	10.7499	9.44439	8.918	10.0408	7.26273	10.6953	11.9831	11.7657	9.4418	9.18385	9.42734	9.32924	12.0133	10.6581	10.9056	11.3383	10.9846	12.1835	11.8133	8.81362	11.1991	10.9182	10.8696	8.89295	10.899	15.0346	12.1806	11.9417	8.27816	10.346	7.5282	7.91471	8.75041	7.85725	8.26613	13.4306	8.31297	11.3998	15.1834	13.7695	13.6292	12.624	11.4697	13.2083	13.946	11.1965	11.9907	12.7402
7.75434	7.7871	5.27538	7.44245	7.27432	6.10315	7.88164	6.06207	6.11243	6.02211	4.76369	4.39185	5.65851	4.94168	7.56048	5.26995	4.25838	7.28042	6.10311	6.95293	7.1744	6.55703	6.7883	9.15683	8.22688	5.81102	5.38636	6.22422	6.36638	7.77154	8.50591	7.27985	6.32977	9.05951	7.9259	9.59264	7.47925	8.81475	5.6868	7.91445	7.19911	6.33482	5.57062	3.49317	4.80139	4.52904	4.74841	5.52982	6.77487	5.8034
5.93353	3.0077	4.71515	4.48214	3.76418	4.68863	3.3674	3.38775	4.10211	3.33991	3.57808	4.21725	4.37046	4.22291	4.67941	5.17302	4.94474	4.73854	5.41121	3.61075	5.31435	3.85359	3.27048	4.43237	4.11911	6.1305	4.36322	4.14677	6.4753	4.60119	5.88414	3.91601	5.0514	4.83384	4.40364	4.96365	6.10811	6.23633	7.05351	7.66554	6.91242	6.99111	5.67406	4.60421	5.03221	3.96032	4.81893	6.74862	6.07248	5.34847
2.82926	2.86736	2.88339	2.09435	2.06686	2.10156	2.27177	2.64799	2.41677	2.6247	4.03693	4.44282	3.66748	2.64469	3.72004	2.07973	3.00566	4.29543	3.45712	2.91954	3.33141	2.85308	3.75416	3.53035	2.92686	3.18517	3.30523	4.23456	3.64235	4.49353	2.25564	2.97407	2.48104	3.68076	2.33728	2.80376	3.97723	2.19457	3.44666	2.52371	2.48311	4.24671	2.09571	2.37143	2.81982	2.89021	3.02409	3.04912	2.61633	2.49699
2.28135	3.8267	2.36304	2.69619	3.59993	1.73844	1.75835	2.26203	2.30332	2.33104	2.32258	2.63617	2.51002	2.51799	2.34717	3.24766	3.1852	1.9602	3.41561	3.45129	1.90329	2.94199	2.58652	3.45234	2.74311	2.99127	4.11778	2.67223	2.45936	2.75589	2.26205	2.09228	2.40839	1.89569	1.46186	2.0698	2.70342	1.92089	2.27206	2.74212	4.12969	2.40259	2.02131	3.0161	2.67603	2.80101	3.01139	2.83108	3.72825	3.39013
3.02577	3.24757	3.00004	2.62456	4.01756	2.33441	2.15561	2.26701	2.81093	2.55668	3.32616	3.27996	3.2946	3.15933	3.8971	3.20966	3.93253	2.91899	4.07996	3.43365	3.96723	3.16549	3.30042	3.36477	3.24783	2.61249	3.47348	2.73308	2.76098	3.15952	4.45868	3.28058	2.68942	2.29128	3.44357	3.3243	2.49368	3.15555	3.21592	3.88257	2.29645	4.04635	3.09297	2.9781	2.81688	4.37467	2.84013	3.81964	3.27882	2.52314
3.38027	3.56695	2.99268	5.46497	3.22623	5.66027	4.14215	3.3858	2.90654	4.04651	5.07885	4.30413	2.12121	3.37941	2.17103	2.59781	2.73348	3.04906	4.33181	4.14002	2.87623	2.93679	4.11421	3.59286	3.91414	3.31996	3.56124	3.28267	2.37498	3.96759	4.43755	5.1291	3.03877	4.77561	3.24141	3.31458	3.22261	2.32451	3.53682	2.80003	3.68383	3.81863	2.74338	3.8618	4.70058	3.23192	3.05589	3.25093	2.66769	3.03287
3.40298	3.99113	4.06506	2.91368	3.31069	3.74213	3.58964	3.00436	2.80721	2.49084	3.10584	3.25152	2.74183	2.98805	3.3857	3.3839	3.27544	3.4616	4.55907	5.08684	3.62986	4.33924	2.59222	3.5293	3.26768	3.16364	3.6441	2.47206	4.63676	3.14099	2.74752	3.90504	3.0509	3.61011	4.26255	4.38739	3.63893	5.26388	4.00048	4.12801	3.57684	4.08658	2.69333	4.09	2.86014	3.55482	2.80968	4.06465	3.09979	3.47094
1.41239	1.30487	0.806088	1.13578	1.17854	1.34327	1.36703	1.73251	1.24433	1.67221	1.95325	1.50779	1.50658	2.57442	1.34004	1.26058	2.01879	1.29166	2.64682	1.71486	2.25547	1.28343	0.939234	1.7961	1.24978	1.49498	1.98806	2.49699	1.90731	1.77059	2.4917	2.20211	1.56094	1.67661	2.12725	2.19457	2.12626	1.47851	0.872749	1.26059	1.48289	1.73376	2.3214	0.953809	2.74616	1.35225	1.19305	1.60012	1.45328	1.27334
2.04195	1.3216	1.19306	1.37517	0.981968	1.12485	1.27895	1.09544	1.28381	1.44715	1.33101	1.2466	1.21432	1.0391	1.87988	1.03305	1.38888	1.78005	1.34032	1.33372	1.49652	1.5862	1.42525	1.47947	1.38834	1.80664	1.71813	1.86413	1.5515	1.02965	1.87074	1.227	1.0626	1.39368	1.20829	1.50311	1.57141	1.36318	1.01717	1.07271	1.55081	1.29722	1.42701	1.70155	1.62237	1.15487	1.50615	1.27121	1.40376	0.891955
2.17602	0.635118	0.789294	1.23598	1.02243	0.779338	1.30607	0.986435	1.07793	0.866426	1.71004	1.66331	0.808423	1.22856	1.95991	0.945642	1.09638	1.34406	0.925538	1.80111	1.3825	0.9986	1.1792	1.16387	1.05348	0.782826	1.24671	1.34201	1.18977	0.691369	1.53459	1.78646	1.3238	1.39498	2.13007	1.99167	1.7583	1.94712	1.19978	1.80581	2.01629	1.5	1.62876	1.10677	1.48453	2.25684	1.72863	1.63605	1.94851	1.78416
1.03607	1.69719	2.19255	1.68028	0.996621	1.0997	2.1409	1.31949	2.3332	0.87615	1.78793	1.08039	1.06517	1.24369	1.00918	0.582533	1.40162	1.18323	1.29219	1.86523	1.51305	2.10467	1.17428	1.79468	1.60848	0.666802	2.0735	1.433	0.893686	0.936117	1.08041	1.5301	2.10558	1.37701	1.63988	2.00056	2.15035	1.59777	1.31241	1.80966	1.48573	2.22449	1.49881	1.55745	2.02232	1.87614	1.22215	1.54621	1.92056	1.1988
0.854967	0.982888	1.15914	1.32155	1.34046	1.57536	1.57409	1.26066	1.50333	1.29145	1.37629	1.71785	1.01087	1.42366	1.22189	1.21032	0.830638	1.51486	1.11743	1.10779	1.0721	1.09245	1.56018	1.46772	1.2661	1.46795	1.27321	1.15255	1.38802	1.70429	1.22316	1.4797	1.39714	1.18209	0.972309	1.26557	1.5804	0.827043	0.822462	1.33604	0.813689	1.32403	0.900621	1.45558	0.767336	1.28177	1.28459	1.51451	0.984842	1.36586
0.752824	1.23573	0.857017	1.00034	1.35991	0.757784	1.44164	0.81239	1.21706	1.12942	1.13428	1.06664	0.642903	0.609431	0.951851	0.732947	1.06698	1.85232	0.652036	0.672972	0.880977	0.627261	0.38109	1.03587	0.745673	1.16752	1.34992	1.08124	0.991157	0.888398	2.00335	2.2874	2.34922	1.70587	0.959756	1.44578	1.32182	0.650819	1.31653	1.09597	1.44858	1.16069	0.967497	0.624888	2.34473	2.29614	1.58271	1.04236	1.53748	0.754267
2.75858	1.57084	2.35784	2.87306	2.99614	2.28887	2.90444	2.55658	2.3035	2.41701	1.63341	1.57097	2.04256	1.7794	1.96639	2.21342	1.90808	2.4454	2.02844	2.2581	1.74805	1.9997	1.94185	2.08829	2.04154	2.40765	1.86388	2.47462	1.89758	1.971	2.72518	2.21829	2.63745	2.19318	2.37667	2.39731	2.20765	2.26412	2.06896	2.17314	2.31409	2.24021	2.18875	1.95237	1.9336	2.24174	1.91435	2.28404	2.53724	2.30329
2.68176	2.74962	2.35792	3.07714	2.68173	3.1835	2.33216	2.90245	3.09343	3.14097	2.53625	2.35015	2.10605	2.2755	2.25081	2.89019	2.86921	2.3026	2.36212	2.5695	3.07808	3.68788	2.75279	2.34605	3.55479	3.06367	2.72074	3.28833	2.99549	3.32295	3.75663	3.93559	3.25483	3.57973	4.60795	4.56418	3.33501	3.19607	3.68931	3.51056	3.73442	3.43284	3.40923	4.0903	3.167	4.19706	3.5442	3.25951	3.67229	3.15601
2.78017	2.88499	3.21386	2.90898	3.31956	3.28287	4.111	3.16368	5.05624	2.69024	3.59363	3.64667	3.02529	4.90329	4.20312	4.12754	4.97439	4.88727	4.14492	3.36421	4.20626	3.23714	2.47995	3.26136	2.98107	3.91039	3.60062	2.37607	3.93235	4.78093	2.4807	2.99178	4.21812	3.54076	3.342	3.06916	3.1661	3.07843	2.82656	3.05845	2.96599	2.95461	2.90419	3.36108	3.72398	3.58436	4.72046	4.37139	3.66078	3.39419
1.86007	1.84463	2.24503	2.17209	1.83376	2.31469	2.25113	2.30727	1.69024	2.39869	1.90842	1.84505	1.79011	1.69152	1.90009	2.12667	1.38575	1.31737	1.41879	1.92953	1.89199	1.84838	1.77722	1.99676	1.73901	1.53363	1.64203	1.84901	2.02069	1.60396	1.85553	2.13399	2.05581	2.27548	1.71443	1.88594	2.08194	1.7939	1.55152	1.68863	1.79137	1.71556	1.60501	1.69908	1.90122	1.83998	1.76297	1.78953	1.91985	2.08005
Control
4.38343	5.21651	3.45885	4.29512	4.63376	5.53226	5.58606	4.83325	5.71934	5.09794	4.69623	4.52967	4.08776	4.63437	4.17402	3.29033	5.9566	4.13473	5.2796	4.53911	5.66064	5.53438	5.32623	5.49451	5.82315	5.87498	4.48475	3.94183	4.1251	3.47026	4.38377	3.97603	5.43592	4.59462	5.54124	6.49446	7.27756	4.26215	5.21637	4.06963	5.47287	5.20621	5.48523	5.28577	7.97652	5.59075	6.72054	6.7528	9.06119	5.62325
3.02037	3.82963	5.04954	3.04567	4.11569	3.55021	3.6194	4.34772	3.88179	3.29374	3.68707	4.33375	3.88135	3.78144	3.44763	3.84224	5.47083	4.46933	3.80609	4.29756	6.03059	5.54761	4.39352	6.11677	5.8947	5.97725	5.79614	4.58559	5.899	4.53154	4.96088	3.55332	4.05555	6.84579	4.23547	3.79851	3.87759	5.15882	4.9141	4.33705	4.58184	5.19497	4.1251	4.2252	4.39799	5.04556	4.09268	3.93525	4.26968	5.29838
2.60102	2.09862	2.80515	2.62457	2.50581	2.64637	2.73579	1.78152	2.04768	2.34256	2.71832	3.44018	2.80613	2.78163	2.68995	3.3954	3.31629	2.89631	3.27895	2.45712	2.21114	3.48189	3.10626	2.22392	3.03914	3.66197	3.36093	3.91239	3.06064	2.55789	3.35523	2.49805	2.58365	2.25231	4.24956	3.07406	2.32237	3.86068	2.90801	1.88136	2.3815	2.49284	2.31785	2.74153	2.59633	2.76622	3.76833	2.66622	3.61246	4.6783
7.39576	8.30584	5.59126	4.45215	5.89135	6.08135	5.18838	6.03249	4.6299	4.07555	4.32002	4.43693	5.24541	3.81982	5.84803	5.17499	3.62762	3.34003	3.34432	3.46606	3.68943	4.06905	4.84935	3.75696	3.89552	6.14003	5.46162	5.59697	6.40269	5.12454	5.15023	4.86276	6.18146	6.5659	5.47473	4.61171	5.60708	6.82448	5.61619	5.82179	5.06942	5.15827	4.32053	6.559	7.39171	6.04915	6.76127	6.25947	7.86923	6.36024
5.33329	4.67612	3.94061	5.95855	7.19176	3.97221	4.85102	5.51265	8.41092	4.39033	3.91195	6.1096	3.58153	5.2078	4.12562	4.23283	5.81188	4.05041	3.60472	7.26386	6.14331	5.34282	5.13437	4.26167	8.08283	4.22185	6.82361	4.87302	3.99759	5.21538	7.08399	8.88877	7.20429	10.0577	7.51073	7.90691	10.732	6.68187	8.7856	7.51778	7.21645	5.2831	7.07207	7.20075	6.88578	5.58922	6.36024	5.5291	6.54659	7.68775
3.26842	4.14745	3.15025	2.64861	3.65424	3.44709	3.8208	3.22857	4.01509	4.34262	3.17226	4.05599	3.16463	3.16774	3.33334	2.54256	3.33871	3.11515	3.854	3.78203	2.93437	3.01594	3.41505	3.2565	4.24581	4.04861	3.17035	3.65455	4.74631	2.53757	3.72212	3.05423	3.50111	3.68828	3.18428	3.83948	3.76535	4.27205	2.85124	4.10969	3.43953	3.58398	2.87911	3.76524	3.87939	3.24679	3.31134	3.0354	2.90201	3.13375
2.50052	2.69689	3.44391	2.38369	2.8694	2.85852	2.32687	2.26789	2.76402	2.97594	3.63386	3.0451	4.48972	4.1867	3.80566	2.58997	2.54007	2.96051	2.86659	2.23957	3.24133	3.00601	1.78849	2.58299	2.6355	2.58025	2.27563	2.83528	3.06913	2.71056	2.38686	2.47777	2.70127	2.23702	2.24754	1.67821	2.48424	2.24251	3.29847	3.11967	3.65121	3.44275	4.24699	3.78517	3.1805	2.88192	3.85915	2.41055	2.81125	2.82008
2.41718	2.83966	2.71677	2.15767	2.3656	2.66879	2.34384	2.67449	2.51205	2.87162	3.97124	3.40147	1.65988	2.51069	2.1826	2.16883	1.59813	1.65487	2.53024	1.46697	2.30709	1.95527	2.23066	2.84447	2.4932	2.48058	3.65592	1.51219	2.86605	2.26878	1.87337	2.73553	3.45697	3.85367	3.55133	3.62589	3.60042	2.42696	2.26787	1.97749	2.49514	2.68261	2.01659	2.32259	3.15735	1.87876	3.81739	3.02116	3.38608	2.18341
4.84974	3.26884	3.27373	4.95716	3.09735	4.01496	4.00189	3.29961	3.07752	3.81033	4.11858	2.75974	3.12816	2.59188	3.70674	3.30527	3.8998	3.17023	3.12889	3.30561	3.691	3.25766	2.85789	2.24298	2.81231	4.08499	3.07743	2.81629	2.71586	3.69117	2.27268	3.3779	4.40297	2.54018	3.39672	2.09391	3.57646	3.38783	2.72697	2.89442	2.61832	2.9483	4.15314	4.33443	4.0579	2.92845	4.13855	3.06251	5.45866	3.37775
2.80083	3.33093	3.51028	3.06457	2.8905	3.33306	3.95052	4.20763	3.24719	3.01794	3.13553	2.76871	2.62424	3.56294	4.49494	2.93948	3.51908	3.08526	3.08673	2.72912	3.79246	3.65801	3.29461	3.49157	3.91849	3.81988	3.39178	3.50865	2.73765	3.24135	3.572	3.29048	3.83495	2.92606	3.67157	4.88344	4.28205	4.65152	2.96125	3.89534	2.92163	2.56589	2.82673	3.15137	2.7265	3.12405	3.64748	3.70337	3.08706	3.54972
4.71893	6.15335	5.83316	8.05436	9.59436	7.10666	6.87137	7.14436	6.22585	6.76619	8.00679	5.89963	6.85385	6.91505	6.95944	7.37666	7.86072	7.94768	2.98399	6.55154	6.9041	8.36635	9.54745	6.27891	9.67996	4.30054	9.84075	8.17559	5.933	8.1065	5.97541	6.87412	6.53492	8.76577	9.86276	6.61251	6.39341	6.56498	5.47908	5.82051	6.49563	5.29694	5.06662	5.09021	4.34228	7.24724	5.78845	6.66859	7.47374	4.24735
6.58261	8.1604	5.92292	5.3734	5.66487	8.99802	5.20484	6.27845	5.3637	5.15316	7.54503	5.73599	5.03822	4.53771	3.85923	5.45758	6.33564	4.12135	5.84375	4.24977	5.34125	5.97418	5.04902	4.49786	6.44535	5.82509	4.44702	2.98362	4.89349	3.69275	4.4539	3.63316	4.7996	5.28862	6.60191	5.45526	6.48551	5.43948	6.88328	5.87881	6.39082	5.99497	7.21899	5.29738	6.09705	8.30226	7.44756	4.59446	5.58715	5.47281
7.35132	6.57683	3.34111	7.77353	8.08475	5.1543	4.76437	4.04926	2.84715	5.77296	5.5416	5.65989	7.55739	7.4405	8.28355	5.0016	8.1087	3.55098	4.02779	6.11106	3.8704	4.09632	3.65767	5.51246	6.42679	4.41778	5.11923	6.38602	4.85816	4.57543	4.43163	8.38026	8.11691	5.86578	6.3606	7.22315	5.82907	8.3094	9.98566	7.51651	6.95813	4.29946	5.14642	6.16234	6.2385	5.19416	5.39343	6.83832	6.32863	9.80337
5.27491	3.99704	3.91361	4.1231	3.86253	4.9731	7.07527	5.43247	4.45063	6.08113	7.15996	6.25777	5.6289	4.48022	4.37549	5.98191	4.73215	7.0421	3.9209	4.04921	4.87897	4.4953	3.51811	4.66355	4.42908	4.46263	3.69321	5.37101	4.36324	3.68363	5.49777	5.19445	5.7918	5.65094	5.98146	6.33579	5.37781	5.12101	7.25171	3.90465	5.38124	4.51903	4.22658	3.82808	4.65031	6.21985	6.16626	4.07867	5.47255	6.70268
7.26329	4.77918	8.77675	5.82878	6.17736	6.51903	5.98849	7.09997	6.67763	6.78388	6.39112	5.84894	6.61547	6.9274	3.37982	5.93272	5.72672	4.78513	7.01258	7.38882	5.84423	9.07202	8.89963	9.60977	7.01714	6.69079	8.15181	5.41766	9.22984	9.31036	7.30455	8.09128	9.9259	9.10619	11.7078	10.0902	7.28941	9.58551	9.02991	8.80224	9.64612	7.13076	9.91904	7.46424	6.87152	8.33539	7.29597	10.617	8.03339	9.03164
5.35065	7.69278	7.29843	5.39443	5.87017	7.96278	6.28517	6.0522	7.68236	6.10725	5.3317	6.92629	4.34473	4.43036	6.89798	6.9411	6.41516	6.59126	8.06458	8.05854	9.19842	7.21647	7.74515	8.39422	7.09734	7.0062	7.34488	8.53355	9.49886	6.56408	11.499	8.54776	4.64002	7.53249	6.75396	5.43808	7.9806	7.35346	8.47063	6.36973	8.52353	6.52069	8.31577	4.76775	5.51122	11.1937	6.6669	5.61253	7.22883	6.68555
4D
STZ
1.14918	-0.00968226	0.110133	-0.656952	-0.739385	0.473003	-0.300984	0.171396	0.0908398	-0.294114	0.684931	0.0836077	-0.109843	-0.236528	-0.36924	-0.283359	0.153152	0.0631448	-0.487318	-0.32334	-0.107017	-0.127956	0.0293954	-0.0589583	1.02646	-0.154852	0.0206913	0.0237664	-0.5435	-0.452338	0.099222	0.149993	-0.0689882	0.563744	0.255613	-0.170534	0.0212112	-0.309923	2.5388	-0.356599	-0.240995	-0.390043	0.20891	-0.0561428	-0.736397	0.0083586	-0.453827	-0.208456	-0.238452	-0.0853589
0.77779	0.17077	0.0519492	1.04298	0.330899	0.616861	-0.28738	-0.0424856	-0.431249	-0.229484	-0.285098	-0.723471	-0.374058	-0.369082	-0.709773	0.0238636	-0.0628538	-0.278695	-0.516664	-0.203895	0.162459	-0.225694	-0.140844	-0.449696	-0.639479	-0.469855	-0.203523	0.770127	0.238204	-0.251629	0.417398	-0.286102	-0.294972	-0.185547	-0.501195	-0.531839	-0.576707	-0.0696612	-0.318388	-0.173321	-0.457565	-0.158829	0.302181	-0.133887	0.0885326	1.55566	0.253881	0.310356	-0.0630152	-0.564199
0.130693	-0.0879278	0.231417	-0.14589	0.497118	0.574811	-0.107665	0.206332	0.0473033	-0.510489	-0.159041	0.235556	0.00750499	0.0814966	0.599955	-0.0304898	-0.390069	-0.336942	-0.0696675	-0.591779	0.791639	-0.493108	-0.406698	-0.555194	-0.677414	-0.512761	-0.364797	-0.260585	-0.69649	-0.887382	-1.03145	-0.634712	-0.526898	-0.535966	0.088137	-0.583323	-0.505389	0.00978019	-0.39215	-0.408173	0.158863	2.97135	0.32056	-0.067451	-0.0171972	-0.449622	-0.348654	-0.191847	-0.306716	-0.326499
0.739277	0.180644	0.0922059	0.248417	0.44127	-0.181925	0.0521773	-0.3852	0.20879	-0.350315	-0.273135	-0.407223	-0.727896	-0.0329091	-0.0730323	-0.00323623	0.436735	-0.529779	-0.292721	-0.341898	-0.50751	-0.198704	-0.665778	-0.380629	-0.22798	-0.440001	-0.17144	-0.397809	-0.348163	-0.641079	-0.0338481	0.58033	-0.350991	-0.266335	0.339529	-0.363689	0.349507	-0.213745	0.0896718	0.26334	-0.4492	-0.164015	-0.15575	0.261584	-0.559526	-0.320392	-0.165174	-0.154909	-0.44086	-0.612066
0.223035	0.239529	-0.465489	-0.0532774	0.822842	-0.594977	-0.0269794	-0.575451	-0.617262	-0.510115	-0.261137	-0.435887	0.460599	0.186119	0.917989	0.446083	0.142431	0.217028	-0.0795278	-0.0766978	-0.36233	0.194927	-0.405833	0.782367	0.54062	0.418317	-0.260304	-0.278621	-0.273677	0.513587	0.314776	-0.924919	-0.843979	-0.981118	-0.277409	6.87203	0.711548	0.0905343	-0.205415	-0.13898	-0.238121	-0.0338581	-0.269571	-0.0770166	-0.415077	-0.254093	0.48436	-0.0881094	0.177508	0.112537
-0.789353	-0.301531	0.159241	-0.674013	-0.349116	0.0345304	-0.736159	-0.687713	-0.856849	-0.790515	-0.438001	-0.468952	-0.267932	-0.823395	-0.355135	-0.618919	-0.489919	-0.172483	-0.298944	-0.347994	0.00655586	-0.394415	-0.622611	-0.587068	-0.156449	0.257155	0.0308534	0.389387	-0.425169	0.667255	-0.362792	-0.0332125	-0.588977	-0.566915	7.12555	-0.275752	0.175705	-0.465081	-0.0844511	-0.00630086	-0.189037	-0.546353	-0.351953	0.392653	0.0932745	-0.552045	-0.397526	-0.349953	0.314352	-0.326057
0.101489	0.462891	0.199438	-0.239907	-0.32411	0.862015	-0.10882	0.349844	0.153275	0.489953	0.244291	0.477945	-0.346111	-0.235766	-0.541617	-0.717663	-0.935758	-0.0857887	-0.654621	-0.567771	-0.3149	-0.384189	-0.0231417	-0.294605	-0.680381	-0.549394	-0.293626	-0.122355	-0.308941	1.36431	0.615373	-0.0531246	-0.190738	-0.111435	-0.0698739	-0.222794	0.635763	0.0246896	-0.370061	-0.278243	-0.257289	0.0214197	-0.202719	-0.930696	-0.24954	-0.50784	0.0981453	-0.0270361	-0.109592	-0.546756
-0.676507	-0.142439	-0.55752	-0.744342	-0.39349	-0.474768	-0.303302	0.0873781	-0.115305	0.0375997	0.377014	-0.0319587	0.5307	-0.0351444	-0.366029	-0.412694	-0.189743	-0.393117	-0.199308	-0.129067	0.18761	0.573816	0.137831	-0.430034	0.0924352	0.0520637	-0.671799	-0.666569	-0.140109	-0.745779	-0.666273	-0.173658	0.180016	-0.317981	-0.309653	-0.558127	-0.705583	-0.587048	-0.051428	-0.648753	-1.03436	6.37756	-0.812226	0.631604	-0.363983	-0.434608	0.165937	-0.371474	-0.374052	0.153095
-0.0742595	-0.0176131	-0.073388	0.149901	0.161744	0.293298	0.354127	0.298218	0.0482765	-0.369884	-0.562063	-0.238474	-0.20006	0.14513	-0.0145757	0.00887127	-0.00260715	-0.289819	0.335317	-0.587328	-0.439598	-0.55901	-0.0350288	-0.191408	-0.612653	-0.226884	-0.173499	-0.414769	-0.475487	4.72219	0.0737071	0.256901	0.39163	0.600961	-0.118992	-0.325516	-0.442873	-0.154568	-0.392505	-0.745727	-0.31868	-0.43664	-0.163376	-0.0816845	-0.418934	0.599579	-0.0133841	0.0985512	-0.0298647	-0.428271
0.0797933	-0.649148	-0.913317	-0.275287	-1.13696	-0.941195	-0.544731	-0.391832	-0.701022	-0.62215	-0.81081	-0.163605	-0.375611	0.230334	-0.493227	-0.132681	-0.597725	-0.555804	-0.120111	0.453364	-0.24551	-0.288514	0.270976	0.0638375	-0.589599	-0.431143	-0.577605	-0.483716	-0.208244	0.546485	0.25367	-0.247223	-0.633814	-0.0709289	-0.622855	-0.593673	-0.535041	-0.859881	-0.58549	5.63713	0.402072	-0.102901	-0.381339	-0.379822	-1.3301	-0.68538	-0.683331	-1.14584	-1.24914	-0.730173
0.103297	0.365904	-0.144295	-0.230925	-0.132708	0.0755363	-0.202384	-0.656505	-0.7426	-0.786975	-0.256143	-0.0485037	-0.204355	-0.492375	-0.54594	-0.138187	0.49857	-0.340394	-0.638577	-0.391606	0.00215079	-0.974509	-0.704725	-0.115626	-0.369616	-0.232309	-0.749412	-0.991148	-0.503035	-0.490906	-0.637437	0.794252	0.235098	0.747619	-0.470008	-0.348922	-0.581546	-0.292084	-0.866169	-0.685739	-0.685968	5.40893	-0.0727624	0.975111	0.00551525	-0.414768	-0.195847	-0.0919207	-0.104312	0.303329
-0.541471	-0.566268	-0.661986	0.0496889	-0.437787	-0.695515	-0.998554	-0.72349	-0.917718	-0.650353	-0.947298	-0.334288	-0.723325	-0.292409	-1.22104	-0.822299	-0.819525	-0.900398	-0.687324	-0.451449	-0.777498	-0.858663	-1.29804	0.44132	0.162075	-0.340916	-0.559599	0.152054	-0.287172	8.87537	0.615591	1.31305	0.440916	0.00853789	-0.228285	0.406525	-0.0324058	-0.36107	0.0256284	-0.0140965	-0.0255984	-0.23315	-0.759159	-0.298758	-0.990982	-0.995292	-0.68866	-0.178025	-1.13229	-0.901994
-1.16468	-0.86571	-1.27225	-1.3139	0.0869452	-0.512485	-0.954289	-0.908936	-0.946115	-0.26612	-0.507578	-0.320103	-0.637009	-0.895524	-1.04537	-0.744413	-0.829072	-0.456455	-1.25309	-0.88233	-1.15447	-1.73182	-1.26946	-1.39393	-1.31333	-1.44808	-1.0629	-0.971747	-0.866007	-1.04817	-1.29955	-1.41541	-0.807909	-0.378473	-0.976502	-1.20767	-0.786356	-1.00822	7.91639	-0.00821037	-0.981233	-0.700109	-0.855344	-0.714985	-0.66094	-0.535394	-0.658797	-1.14448	-0.817209	-0.645323
-0.219547	0.045017	-0.0159907	0.0916248	0.351014	0.0565542	0.334757	1.19082	0.110308	0.395269	0.554711	1.20205	0.469093	0.479817	0.208882	0.434664	0.283033	-0.269853	0.0205584	-0.0054713	0.140435	-0.0527138	0.0100755	0.690095	0.222733	0.703921	0.19679	-0.0300819	-0.109315	0.109521	-0.620491	-0.0792133	-0.488112	-0.369858	-0.839109	-0.819701	-0.491176	-0.74465	-0.0764955	-0.418024	-0.240315	-0.4713	-0.302351	-0.59593	-0.310079	-0.252973	-0.940352	0.36809	-0.362986	-0.209025
-0.702148	-0.465052	-0.159042	-0.524401	-0.685819	-0.118488	2.37125	-0.455599	-0.705274	-0.53024	-0.638138	-0.48661	0.0924679	-0.736906	-0.645998	-0.645526	-0.837435	-0.890257	-0.844773	-0.657212	-0.750508	-0.774314	-0.547337	-0.206019	-0.0266541	2.64939	-0.265726	-0.198053	-0.37308	-0.448517	-0.356735	-0.510624	-0.491794	3.24774	-0.680539	-0.529065	-0.859604	-0.721602	6.59307	-0.824391	-0.983506	-0.993036	-0.971131	-0.780813	2.38094	-0.554367	-0.548698	-0.192323	-0.540301	-0.636403
1.09277	0.955446	1.14105	0.73869	1.00881	0.813091	0.584267	0.696444	0.666141	0.672424	1.01771	0.430101	-0.0707781	0.00518853	0.268896	0.0643935	0.0256085	0.013407	-0.403714	-0.498809	-0.567868	-0.495727	-0.548179	-0.141001	-0.166602	-0.254936	-0.434978	-0.696646	-0.334816	-0.400745	-0.0931075	-0.103849	0.113063	-0.126374	0.0129735	-0.295013	-0.409439	-0.320024	-0.196286	-0.120944	-0.0645109	-0.4549	-0.501513	-0.650066	-0.524387	-0.0683764	-0.0453842	-0.232551	-0.418653	-0.435902
0.180507	0.347488	0.113305	0.214455	0.587842	0.770056	0.456768	0.285523	-0.0579556	-0.0778318	-0.326575	2.24323	0.527006	-0.36747	-0.459461	-0.324654	0.0505372	-0.492681	-0.393466	-0.0925305	-0.507688	-0.497188	0.120007	-0.337992	-0.423432	-0.525453	0.0816547	-0.392265	-0.108902	-0.655967	0.0272615	-0.263793	-0.156846	-0.291835	-0.113989	1.7732	3.22372	0.692481	2.27757	-0.0249871	0.627401	0.862851	0.746866	0.676622	0.461069	0.133914	-0.36447	1.32874	0.934141	0.22365
-0.571816	-0.238212	-0.575943	-0.59348	-0.838974	-0.716636	-0.749739	-0.579494	-0.28106	-0.29397	-0.225885	0.0988068	-0.413999	0.100127	-0.254512	-0.383751	-0.334677	-0.672081	-0.2715	-0.286309	-0.720253	0.938703	-0.333561	1.2489	-0.0646913	-0.213721	-0.54134	-0.835713	-0.461538	-0.262483	-0.304914	-0.15112	-0.287889	0.54724	1.51977	-0.0639609	0.273087	0.782565	-0.187574	0.0637724	0.0301813	0.499512	-0.145354	-0.311586	-0.152389	-0.159263	0.0265547	-0.153594	-0.0171124	-0.0814817
0.217533	0.145549	0.189918	-0.089345	0.121909	0.0137554	-0.0502998	0.154593	-0.158335	-0.219493	-0.251834	0.120567	0.0687261	-0.113281	-0.616853	-0.231035	-0.405743	-0.556617	-0.297508	0.0125171	-0.671291	-0.220512	-0.512989	-0.56237	-0.532246	-0.607435	-0.33061	-0.124381	-0.278463	-0.392876	-0.442457	-0.357617	-0.0273372	-0.244919	-0.469971	-0.110733	-0.0427498	-0.126547	-0.174194	-0.554913	-0.0523436	-0.495757	-0.254056	-0.00151138	-0.103274	0.208847	0.0225556	0.491265	0.16537	0.0769138
Control
0.316872	-0.109702	0.478921	0.37162	0.736929	1.49913	0.369816	0.893111	0.623331	1.16945	0.742516	-0.0279923	-0.151845	0.0455384	-0.000744184	-0.396296	-0.407834	-0.831053	0.285724	-0.372093	0.277239	0.47672	-0.304441	-0.431347	-0.477853	-0.995619	-0.673517	-0.351041	-0.775635	-0.838514	-0.378295	-0.481157	-1.16736	-0.935807	-0.218233	-0.821631	0.507	-0.772646	-0.663493	-0.930811	-0.139369	-0.638224	-0.234664	-0.396754	-0.356925	-0.525431	-0.921037	-0.757274	0.636581	0.0194204
1.23223	-0.181834	-0.332153	0.562111	1.0698	0.270211	0.284878	1.10256	0.0119264	-0.073029	0.734147	0.322642	-0.298224	-0.0255774	-0.266196	-0.637608	-0.464266	-0.704375	-0.600589	0.395441	0.384878	-0.336205	-0.537684	-0.678379	-0.418113	-0.392829	-0.0790363	1.44087	-0.310241	-0.522318	-0.724208	-0.846893	-0.513112	-0.516715	-0.482075	-0.414212	0.742121	-0.0397696	-0.658281	-0.740213	-0.249546	0.124095	-0.858158	0.489857	-0.368351	-0.651258	-0.143133	-1.0023	-0.515002	-0.822418
0.626315	0.0485221	-0.65993	-0.394501	-0.720471	1.23533	-0.232491	-0.524097	-0.515686	-0.461488	0.0357576	-0.678125	-0.815013	0.0707279	-0.268286	-0.237355	-0.698979	-0.480997	-0.0809045	-0.589482	-0.592758	-0.181937	-0.146475	0.549064	-0.443219	-0.64354	1.97293	-0.424858	0.194661	0.948229	0.155355	-0.0153359	-0.661631	-0.493	-0.392387	0.163904	-0.614313	-0.720261	1.44981	0.250771	2.00046	0.608568	-0.302888	0.723723	0.23447	1.28577	0.466264	1.36112	0.705992	1.12661
0.816792	0.676945	0.241321	1.32475	0.972931	1.19499	1.12155	1.0474	0.619277	1.33378	1.0725	0.53575	0.158691	-0.100008	-0.181672	-0.252849	-0.644184	-0.315012	-0.321517	-0.227417	-0.368108	-0.364183	-0.566985	-0.59849	-0.2408	-0.21527	-0.452796	0.0849295	-0.417545	0.638731	-0.538562	-0.201891	-0.748445	-0.437429	-0.37199	-0.207285	-0.756311	0.0250516	0.244098	0.221584	-0.14781	-0.0910852	-0.850158	-0.115219	-0.624013	-0.0899554	-0.600721	-0.543219	-0.540493	-0.848283
2.05603	-0.469836	0.023085	1.23785	1.13096	-0.162127	0.544175	1.5729	0.38571	0.465854	0.44582	-0.206476	0.275063	-0.359052	0.249324	0.228348	-0.25483	0.380625	-0.515665	0.264403	-0.616043	-0.393219	1.49862	-0.0912486	-0.466527	-0.6148	-0.158524	-0.155795	-0.509697	-0.832804	-0.727693	-0.974636	-0.919071	-0.967344	-0.636897	0.115914	-0.84533	-0.754999	-0.491587	-1.12445	0.0124806	0.354168	-0.996074	-1.02038	0.740308	-0.665967	-0.518533	-1.08426	0.220486	-1.25621
-0.33428	0.557898	-0.423162	-0.484879	-0.354201	0.78009	8.75017e-07	-0.131327	-0.60716	-0.352956	0.146989	-0.234424	0.326811	0.337106	0.333537	-0.0170819	-0.0250164	-0.463165	-0.288562	0.43971	0.484427	-0.0867474	0.426606	-0.0594258	-0.118264	-0.137856	-0.506361	-0.749304	-0.56622	-0.376865	-0.0286079	-0.201413	-0.504821	-0.221249	-0.113093	-0.126336	-0.432029	-0.828572	0.138745	-0.733698	3.97038	-0.465641	-0.0406298	-0.449438	-0.275288	-0.744589	-0.388568	-0.508348	-0.365156	-0.172218
0.0238635	-0.0394984	-0.499287	-0.370695	-0.31224	-0.263793	0.200344	0.347478	0.200291	-0.143932	-0.41738	-0.307819	-0.183707	0.159568	0.262837	-0.103909	0.0202443	0.745212	-0.486776	-0.234571	0.130839	-0.342699	-0.171901	-0.219601	-0.361768	-0.0916133	-0.625796	-0.31002	-0.536733	-0.407716	0.0705936	-0.246968	-0.488196	-0.713442	-0.753868	-0.503792	-0.361434	-0.596807	-0.507668	-0.239215	-0.345615	-0.374354	4.89883	0.301371	0.96871	-0.0605959	0.10279	0.0369741	-0.0841554	-0.601526
-0.31155	-0.292001	-0.164943	-0.304996	-0.235415	-0.189776	-0.381574	-0.255552	-0.30245	-0.691051	-0.549168	-0.274909	-0.800146	-0.951303	-0.382971	-0.492644	0.201596	0.0451238	-0.0246891	0.526875	0.222832	0.90658	0.591777	0.0769856	0.307418	0.558371	0.368888	0.146284	-0.494269	0.0222694	-0.40428	0.116207	-0.17117	-0.199749	-0.508243	0.2456	0.161658	0.600775	0.291987	-0.428887	-0.178041	-0.271601	-0.792075	-0.980213	-0.544519	-0.852379	-0.410235	-0.430408	-0.66284	-0.246692
-0.00713972	-0.257947	-0.574362	-0.578356	-0.123526	-0.434296	-0.369986	-0.380455	-0.349777	0.0979593	0.255589	-0.146805	0.360778	0.126839	0.352888	0.351618	0.899707	1.22189	1.07951	1.23849	0.0902553	0.0581035	-0.680527	-0.385681	-0.329082	-0.393348	0.021126	-0.281684	-0.376173	-0.229294	-0.381562	-0.680352	0.368801	-0.525563	-0.547052	-0.0048488	-0.950419	-0.677768	-0.167707	-0.708214	-0.520928	-0.249609	-0.395453	-0.313656	-0.143349	6.43588	1.25803	0.105825	0.475235	0.19975
0.501096	0.126757	-0.230741	0.733663	0.698973	0.138635	-0.0802862	0.605321	0.341185	0.169	0.167876	0.93189	0.566584	0.710679	0.570557	0.728697	0.573585	0.154725	0.748259	0.0525151	0.0930095	0.543895	0.326394	-0.220834	-0.202902	0.121596	-0.711056	0.389521	0.335392	-0.027366	0.315374	-0.506712	-0.127787	-0.0182756	1.56376	0.102661	-0.432576	-0.102718	0.311541	0.108754	-0.454072	0.352748	-0.25534	0.235566	-0.359601	-0.229002	0.451853	0.140134	-0.208391	-0.683361
-0.413468	-0.299069	-0.629386	0.293298	-0.264147	-0.630536	0.0440482	-0.0423712	-0.20702	-0.568029	-0.655904	-0.659934	-0.616135	-0.59766	-0.61852	-0.39864	-0.374913	0.0298236	-0.0922127	0.321859	0.0584891	-0.133124	0.213451	0.137837	0.0132093	-0.226507	-0.522902	-0.466318	-0.827508	0.0891624	-0.213334	-0.108995	-0.532595	-0.135903	0.64797	0.899502	-0.226995	-0.000603108	0.403279	-0.0981244	0.546117	0.588342	-0.00453354	-0.0280146	-0.681092	-0.464606	-0.294033	0.295865	-0.12451	-0.275386
-0.625131	-0.579033	-0.689992	-0.153169	0.557225	-0.6916	0.131739	0.305052	-0.135885	-0.38679	-0.824275	-0.313628	-0.327608	-0.0237857	-0.41431	0.0311599	-0.800214	-0.0940178	-1.03391	-0.745559	-0.782137	-1.0828	-0.191632	-0.108018	-0.558464	-0.384456	-0.584054	-0.759168	-0.526034	-0.331096	0.365405	0.314603	0.372285	-0.28871	-0.541196	0.431886	-0.372057	-0.64815	-0.277233	-0.168052	-0.367237	-1.0525	-0.894214	-0.800865	-0.887289	0.112646	-0.219534	-0.689722	-0.371453	-0.43859
0.169233	0.597116	-0.669828	0.729885	-0.0382112	0.699542	0.892586	0.448317	0.923262	0.516254	0.216206	0.14949	-0.188638	-0.366102	-0.757093	-0.699499	-0.895386	-0.474152	-0.294497	-0.402312	-0.546569	-0.353471	-0.333885	-0.235164	-0.269631	-0.344563	-0.162341	-0.373073	-0.0668291	-0.374672	-0.240608	-0.141218	-0.188425	-0.265942	0.409678	0.203529	-0.507425	-0.631374	-0.774792	-0.791438	-0.662102	-0.469177	-0.657831	4.71703	-0.311932	-0.388448	-0.699712	-0.554247	-0.273713	-0.758006
-0.471223	-0.21603	-0.329729	0.205718	-0.422352	-0.331085	-0.129138	-0.818472	-0.716342	0.287083	-0.0665595	-0.345133	0.0127773	0.0370602	-0.00534206	0.681167	0.499526	0.0516426	-0.264466	0.277334	0.144702	0.264386	0.463859	0.135135	0.494873	0.255167	0.79144	0.220496	-0.263986	0.118762	-0.433304	-0.0576836	-0.0487763	-0.352191	-0.690409	-0.51609	-0.291368	3.73773	0.102213	0.178067	-0.266147	-0.165822	-0.538132	-0.736504	-1.05905	-0.880368	-0.796195	-0.75505	-0.687642	-0.657913
-0.280144	-0.489528	-0.348169	0.0459333	-0.576374	-0.472885	-0.349481	-0.152114	0.315008	0.122507	-0.163581	0.39256	-0.353747	0.893274	0.128951	-0.447184	-0.14199	0.304451	0.00371736	-0.101416	-0.135302	-0.0440788	-0.330724	0.763702	-0.0672929	0.0683838	0.0930226	-0.172551	0.186869	0.077041	0.110854	-0.1831	-0.363759	-0.532743	-0.559396	-0.693855	-0.676152	-0.451294	-0.780536	-0.605809	-0.776808	-0.568576	-0.439327	-0.0224447	3.7191	-0.203255	-0.48764	0.0254034	-0.293447	-0.104516
-0.252377	-0.565956	-0.105325	-0.204446	0.0518879	-0.227282	-0.333439	-0.0352162	-0.0433404	0.0205152	0.254038	-0.214039	-0.199372	-0.120674	-0.0112987	-0.468186	-0.855884	-0.449895	-0.666891	-0.519138	-0.516125	-0.331387	-0.267948	-0.665239	-0.397412	-0.376271	-0.386165	-0.31103	-0.635397	-0.506879	0.144023	-0.589614	-0.202946	0.354982	-0.283128	-0.10493	-0.0796026	0.0181842	-0.161877	-0.430577	-0.56253	-0.771726	-0.571501	-0.159617	-0.0368761	-0.0770922	-0.219629	-0.207343	-0.512353	-0.334911
4E
3.45859
2.91614
3.59461
3.10842
6.75552
6.07886
7.29684
4.46157
2.6567
3.34727
5.16097
6.75027
4.12682
5.01126
1.3037
3.11075
5.28243
0.946204
0.922566
2.03721
2.8523
6.15583
2.09294
1.61781
6.02337
6.19175
4.04419
1.48515
2.91782
1.17266
3.30759
3.71932
11.6196
7.56502
8.54123
5.24081
7.16304
3.1135
6.2077
1.7095
1.83598
0.390721
2.72241
2.12584
1.80449
3.26886
3.56907
2.51783
5.80086
5.29242
4.65746
1.86301
7.6625
5.43254
4.44583
3.42427
2.52789
3.11098
4.6768
3.95806
3.36025
4.43374
6.55823
7.21744
3.98103
7.18443
11.0222
7.99115
6.48631
9.29953
5.17752
7.94002
7.91208
6.87389
8.85653
6.56377
4.20109
5.99387
2.60821
7.76975
4.12124
7.04718
4.39958
4.97092
7.21155
4.75737
3.82405
0.897527
0.0471392
0.000610903
0.0244095
0.381555
0.229792
0.138957
0.000250872
0.0291369
0.229441
3.62479
4.20456
2.72336
3.60563
3.36551
1.29842
1.52458
1.34682
1.98817
3.67751
1.26907
1.01537
1.74263
2.03398
1.13515
2.18107
0.0613349
2.00772
2.50602
1.04184
0.732141
2.38122
2.9245
0.543925
1.44602
1.43791
3.67393
1.88863
2.77572
3.34876
2.02792
[truncated: 280 more columns]

## Sheet: Figure 5
5A
0.392722	0.436242	0.39491	0.420646	0.444394	0.371857	0.387527	0.50673			0.396316	0.350401	0.377109	0.369143	0.386299	0.37988	0.416276	0.414531
0.490735	0.509568	0.499331	0.511619	0.515913	0.442622	0.483205	0.527257			0.516092	0.47463	0.469305	0.501232	0.517503	0.457812	0.472458	0.470599
0.502592	0.471451	0.465605	0.524892	0.458285	0.463579	0.507981	0.497582			0.418913	0.462897	0.485428	0.495112	0.546732	0.446379	0.484067	0.476155
0.495069	0.444283	0.450314	0.506596	0.450657	0.460836	0.498692	0.510849			0.452604	0.468856	0.463132	0.450621	0.547719	0.455161	0.499715	0.46821
0.476449	0.440257	0.455192	0.50927	0.429196	0.415501	0.455849	0.472112			0.445916	0.475392	0.439144	0.430043	0.463966	0.422235	0.469699	0.376248
0.389629	0.471313	0.385372	0.441534	0.456842	0.387164	0.422801	0.365304			0.432945	0.425531	0.415086	0.402444	0.470273	0.40291	0.428612	0.400761
0.427515	0.357395	0.401114	0.333221	0.441384	0.410843	0.390084	0.386994			0.403722	0.402638	0.399631	0.388249	0.422647	0.379703	0.421677	0.387992
0.401887	0.410846	0.36019	0.408217	0.422223	0.324693	0.379561	0.482836			0.410881	0.401496	0.43439	0.375754	0.37419	0.393987	0.443321	0.347611
0.563994	0.450013	0.544148	0.501835	0.430386	0.495727	0.474096	0.502649			0.501026	0.521302	0.478332	0.537111	0.450769	0.453104	0.453251	0.439136
0.584012	0.459931	0.55243	0.589502	0.522242	0.559293	0.49268	0.416108			0.552767	0.556548	0.49054	0.510618	0.548084	0.535489	0.495784	0.497812
0.382025	0.415403	0.400685	0.471461	0.386493	0.476061	0.501745	0.400376			0.417245	0.418938	0.474053	0.419207	0.444603	0.425766	0.436254	0.451294
0.425945	0.432782	0.455596	0.495081	0.382933	0.402692	0.454951	0.418936			0.415837	0.433348	0.415662	0.428298	0.432141	0.352624	0.465354	0.444489
0.437216	0.396272	0.351985	0.421887	0.39549	0.413868	0.443199	0.348211			0.376239	0.431559	0.41734	0.437728	0.444578	0.382557	0.447637	0.401557
0.429864	0.431763	0.423595	0.440069	0.370039	0.394517	0.389491	0.40548			0.387542	0.368159	0.409461	0.371113	0.421477	0.38467	0.443159	0.405394
0.411078	0.377026	0.399029	0.365771	0.363797	0.376947	0.448143	0.420247			0.404224	0.415384	0.392306	0.375014	0.422205	0.420813	0.401778	0.397506
0.416813	0.383671	0.374278	0.381431	0.397625	0.394717	0.462393	0.438467			0.403927	0.370438	0.376931	0.407063	0.410243	0.387371	0.378685	0.412689
0.437137	0.392582	0.404256	0.370213	0.416689	0.40089	0.413262	0.449426			0.437947	0.39448	0.440712	0.404962	0.403891	0.401817	0.407641	0.418619
0.465978	0.448928	0.467684	0.413481	0.435331	0.420655	0.432818	0.40549			0.492979	0.43413	0.433751	0.409057	0.418337	0.412353	0.427974	0.470563
0.450662	0.425943	0.414766	0.449948	0.397996	0.476097	0.407172	0.405011			0.463008	0.43132	0.459733	0.434786	0.486281	0.474779	0.437115	0.45557
0.448557	0.443824	0.391767	0.482261	0.383597	0.411959	0.41993	0.435891			0.434366	0.406301	0.391816	0.390071	0.415894	0.442214	0.443982	0.386324
0.424484	0.431603	0.388942	0.394792	0.3865	0.40514	0.437542	0.413833			0.426134	0.404546	0.400113	0.380481	0.412664	0.395043	0.416016	0.420232
0.435621	0.406981	0.412454	0.383928	0.407566	0.392659	0.451117	0.417392			0.415562	0.474115	0.433826	0.389283	0.40114	0.418195	0.397792	0.444758
0.444079	0.352204	0.403329	0.37552	0.420848	0.418913	0.43032	0.434585			0.426384	0.421173	0.414877	0.392862	0.411297	0.398401	0.422339	0.421292
0.412299	0.414778	0.374645	0.421492	0.398549	0.427138	0.469506	0.428352			0.400805	0.437204	0.409865	0.402116	0.413048	0.423486	0.414992	0.396653
0.422274	0.405901	0.438885	0.383234	0.396474	0.440765	0.439361	0.40999			0.408033	0.420314	0.428973	0.386909	0.384328	0.452244	0.416205	0.428093
0.437265	0.44989	0.400079	0.429038	0.37437	0.416762	0.424619	0.39498			0.436197	0.43252	0.469714	0.423424	0.40796	0.440658	0.418542	0.434619
0.444854	0.476199	0.460072	0.420853	0.45086	0.494225	0.392116	0.398339			0.392721	0.465231	0.451475	0.452734	0.427267	0.434544	0.447245	0.429166
0.40138	0.47024	0.358308	0.416818	0.382396	0.512186	0.385618	0.379084			0.394028	0.444908	0.397276	0.403301	0.449145	0.443601	0.432791	0.384978
0.41811	0.4279	0.424262	0.412519	0.40835	0.45557	0.400526	0.363006			0.388888	0.426364	0.402202	0.429947	0.441	0.46792	0.445609	0.387482
0.405259	0.398147	0.444187	0.405005	0.422013	0.394715	0.430599	0.37997			0.402254	0.41381	0.435502	0.429875	0.443291	0.414871	0.445016	0.423901
5B
0.437139	0.453761	0.449562	0.532231	0.483926	0.486788	0.496464	0.476168			0.437573	0.412872	0.441563	0.485506	0.455141	0.497363	0.487155	0.565915
0.562956	0.541897	0.534174	0.518955	0.547885	0.546229	0.516873	0.542471			0.54743	0.521194	0.521156	0.548021	0.49578	0.570057	0.526463	0.549967
0.513916	0.549777	0.505034	0.494353	0.483838	0.496674	0.478734	0.517618			0.471192	0.534229	0.528448	0.584907	0.501712	0.487365	0.507466	0.522909
0.494982	0.53776	0.492849	0.49339	0.48996	0.50828	0.478612	0.501623			0.510021	0.487913	0.5152	0.565912	0.502507	0.497991	0.525746	0.545902
0.482053	0.5063	0.495891	0.490964	0.535065	0.499911	0.415841	0.46957			0.514359	0.504308	0.482441	0.490483	0.47327	0.446886	0.479885	0.457599
0.469702	0.490578	0.464268	0.479393	0.495818	0.524973	0.436308	0.479496			0.498015	0.486659	0.440124	0.49652	0.461796	0.516379	0.446166	0.470281
0.44396	0.430865	0.417845	0.42027	0.461252	0.407607	0.450123	0.4413			0.461947	0.478916	0.46198	0.503167	0.473052	0.485915	0.444104	0.463741
0.45718	0.472582	0.469954	0.459771	0.507942	0.447624	0.472126	0.450535			0.436133	0.521017	0.46253	0.556495	0.504881	0.453274	0.468333	0.462768
0.60015	0.519505	0.515012	0.577426	0.574455	0.493629	0.543049	0.492			0.512329	0.554438	0.576256	0.569989	0.562184	0.521209	0.514334	0.492789
0.598174	0.508555	0.517133	0.527761	0.576943	0.493586	0.541839	0.505985			0.500483	0.533122	0.527403	0.550911	0.595028	0.520554	0.48696	0.454233
0.522579	0.459953	0.518057	0.421211	0.444649	0.462858	0.419643	0.432571			0.475648	0.45909	0.454891	0.512465	0.496165	0.448121	0.480743	0.428626
0.49272	0.454078	0.446875	0.411004	0.439891	0.451956	0.448339	0.419797			0.442046	0.471764	0.449738	0.467731	0.533829	0.44244	0.493255	0.478216
0.483405	0.472037	0.452617	0.446369	0.447709	0.444294	0.476997	0.448655			0.48145	0.427976	0.423516	0.474965	0.506178	0.427297	0.414591	0.454923
0.441719	0.47357	0.403405	0.465644	0.470183	0.491282	0.449873	0.478446			0.452546	0.447369	0.417632	0.446564	0.452363	0.440063	0.458535	0.442876
0.411928	0.490872	0.38166	0.462946	0.467992	0.419013	0.47566	0.470308			0.481572	0.504047	0.425406	0.466893	0.463878	0.454778	0.434086	0.461558
0.397782	0.440358	0.422209	0.45098	0.43691	0.412641	0.457676	0.492571			0.457168	0.454	0.444158	0.456256	0.48971	0.434945	0.440427	0.469587
0.427783	0.441722	0.384003	0.46214	0.455357	0.455361	0.45663	0.463249			0.474187	0.428431	0.495766	0.457264	0.461561	0.486	0.434996	0.462045
0.471609	0.45579	0.417314	0.428411	0.469632	0.472598	0.40854	0.459237			0.472199	0.434715	0.456174	0.436353	0.434823	0.470795	0.430579	0.441964
0.440319	0.514517	0.453697	0.450555	0.45488	0.432013	0.441666	0.499504			0.474779	0.430104	0.478271	0.502032	0.426804	0.46487	0.449684	0.466016
0.418509	0.466653	0.452484	0.448623	0.454186	0.503643	0.456474	0.518975			0.444833	0.428465	0.450302	0.496301	0.422557	0.498211	0.44771	0.454211
0.463209	0.450759	0.503776	0.406079	0.467721	0.466124	0.444503	0.485227			0.464095	0.468848	0.483943	0.46747	0.415626	0.469514	0.44684	0.466103
0.423377	0.448671	0.468768	0.455541	0.468107	0.45258	0.434028	0.446351			0.449636	0.475537	0.460826	0.478601	0.45121	0.415775	0.442831	0.425638
0.497441	0.500727	0.467936	0.44865	0.469566	0.446715	0.437782	0.455624			0.46986	0.460024	0.45738	0.475669	0.490626	0.419155	0.46507	0.426691
0.454952	0.432382	0.467274	0.450945	0.442858	0.467661	0.492099	0.504802			0.452853	0.475204	0.490875	0.469439	0.482982	0.424595	0.43409	0.430837
0.428124	0.456569	0.470839	0.455149	0.48039	0.470029	0.486274	0.474738			0.4791	0.482291	0.498706	0.44653	0.480821	0.461146	0.436364	0.512372
0.421827	0.451094	0.451256	0.431589	0.434329	0.441957	0.441855	0.44645			0.469184	0.465512	0.467902	0.442663	0.478065	0.417314	0.43061	0.440425
0.481297	0.444964	0.479337	0.488171	0.475337	0.442496	0.460693	0.460303			0.41968	0.467269	0.445627	0.475948	0.468077	0.401287	0.447754	0.440348
0.425101	0.431098	0.44123	0.461309	0.404127	0.429756	0.462919	0.455458			0.457489	0.463345	0.41377	0.429494	0.453467	0.451748	0.436357	0.422315
0.436118	0.441585	0.41944	0.464595	0.443419	0.468105	0.450395	0.447436			0.490946	0.473346	0.397902	0.433232	0.478995	0.4181	0.455733	0.423894
0.420782	0.390596	0.467996	0.459858	0.440451	0.474559	0.466338	0.446163			0.494173	0.472359	0.396928	0.452823	0.472142	0.407576	0.441427	0.436169
5C				5D								5E
Control	0.925645	0.0556943		Control	1424.73	210.261		Control	1406.03	206.356		Control	191.885	14.537		Control	190.156	13.1388
STZ	1.16845	0.0590639		STZ	1765.51	309.597		STZ	1780.98	314.129		STZ	207.378	13.4638		STZ	215.585	18.8482
5F
Short	Control	STZ	Long	Control	STZ
	0.966108	1.08434		0.952209	1.08264
	0.0363446	0.0609058		0.0284486	0.0422151
5G			5H
Control	STZ		Control	STZ		Control	STZ		Control	STZ
0	0		0	0		0	0		0	0
0.00434783	0.00393701		0	0		0.0052356	0.00384615		0	0
0.0565217	0.023622		0.025641	0		0.0680628	0.0269231		0.0333333	0.0392157
0.130435	0.0826772		0.192308	0.0598291		0.204188	0.0961538		0.216667	0.0980392
0.186957	0.185039		0.24359	0.145299		0.225131	0.196154		0.2	0.117647
0.252174	0.192913		0.230769	0.205128		0.157068	0.265385		0.15	0.254902
0.2	0.232283		0.230769	0.222222		0.17801	0.2		0.15	0.137255
0.0913043	0.145669		0.0512821	0.196581		0.0994764	0.115385		0.15	0.137255
0.0652174	0.0590551		0.025641	0.111111		0.0418848	0.0653846		0.0666667	0.137255
0.00869565	0.0551181		0	0.025641		0.0157068	0.0153846		0.0166667	0.0784314
0.00434783	0.011811		0	0.034188		0	0.0115385		0.0166667	0
0	0		0	0		0.0052356	0.00384615		0	0
0	0.00787402		0	0		0	0		0	0
0	0		0	0		0	0		0	0

## Sheet: Sheet6
6A
Control	STZ
1.03084	1.57386
0.201532	0.405958
6B
Control	STZ
1	3.25655
0.0665233	0.99791
